# Supplementary material for: Response to Stimulations Inducing Circadian Rhythm in Human Induced Pluripotent Stem Cells
Source: Cells. 2020 Mar 4;9(3):620. doi: 10.3390/cells9030620 (PMC7140533; doi:10.3390/cells9030620)
Supplement: Supplementary file 1 [file cells-09-00620-s001.zip]

Archive with 11 entries (8 files):
- Supplementary files/
- Supplementary files/.DS_Store
- __MACOSX/
- __MACOSX/Supplementary files/
- __MACOSX/Supplementary files/._.DS_Store
- Supplementary files/Supplementary Table S1.xlsx
- __MACOSX/Supplementary files/._Supplementary Table S1.xlsx
- Supplementary files/Supplementary Table S2.xlsx
- __MACOSX/Supplementary files/._Supplementary Table S2.xlsx
- Supplementary files/Supplementary Figure S1.pdf
- __MACOSX/Supplementary files/._Supplementary Figure S1.pdf
