# Supplementary material for: Response to Stimulations Inducing Circadian Rhythm in Human Induced Pluripotent Stem Cells
Source: Cells. 2020 Mar 4;9(3):620. doi: 10.3390/cells9030620 (PMC7140533; doi:10.3390/cells9030620)
Supplement: Supplementary file 1 [file cells-09-00620-s001.zip › Supplementary files/Supplementary Table S1.xlsx]

## Sheet: ReadMe
1．Correspondence between sample and DNA chip
	Study NO.	Cy5_control sample	Cy3_test sample	Chip ID	Chip name
	MAA-16300	8h	20h	QH63G33	Human 25k ver 2.10
２．Sheet description
	「Data」	：Sheet showing data and gene information on chip
	「Graph」	：scatter plot (test_labeled sample and control_labeled reference RNA)
３．Item description
	raw data	：Signal Intensity DATA
	BG subtraction	：Signal Intensity after subtracting Background(BG) Value
	global normalization	：Signal intensity after global normalization. (The median signal intensity of all miRNA in a microarray was normalized to be 25. )
	rawdata_Cy5	：Signal Intensity DATA of Cy5-labeled sample
	rawdata_Cy3	：Signal Intensity DATA of Cy3-labeled sample
	BG subtraction_Cy5	：Signal Intensity after subtracting Background(BG) Value of Cy5-labeled sample
	BG subtraction_Cy3	：Signal Intensity after subtracting Background(BG) Value of Cy3-labeled sample
	Normalized_Cy5	:Signal intensity after global normalization of Cy5-labeled sample
	Normalized_Cy3	:Signal intensity after global normalization of Cy3-labeled sample
	ratio（Cy3/Cy5）	：Variation in test／control ratio
	LOG2[ratio（Cy3/Cy5）］	：Variation in Log2 (test／control ratio)
	Flag	：The reliability of the spot is evaluated by the image. "NG" shows low relaiability and the
	Background Value is a average intensity of blank (NON-DNA immobilized) spots.
	Empty column of BG substitution and global normalization is the gene with no signal.
	Global normalization value was used in the analysis.
	Global normalization value that is more than 100 is indicated in yellow.
4. Analysis
	fold-change	Symbol	：Variation Ratio
	up	*	:Ratio(test/control) more than 2 （or LOG2(test/control) more than 1） up-regulation.
		**	:Ratio(test/control) more than 4 （or LOG2(test/control) more than 2） up-regulation.
		***	:Ratio(test/control) more than 8 （or LOG2(test/control) more than 3） up-regulation.
	down	*	:Ratio(test/control) less than 1/2 （or LOG2(test/control) less than -1） down-regulation.
		**	:Ratio(test/control) less than 1/4 （or LOG2(test/control) less than -2） down-regulation.
		***	:Ratio(test/control) less than 1/8 （or LOG2(test/control) less than -3） down-regulation.

## Sheet: Data
Name	ID	ensembl_id	RefSeq_id	Enterz_id	symbol	description	GO_biological_process	GO_molecular_function	GO_cellular_component	rawdata_Cy5	rawdata_Cy3	BG subtraction_Cy5	BG subtraction_Cy3	Normalized_Cy5	Normalized_Cy3	ratio(Cy3/Cy5)	LOG2[ratio(Cy3/Cy5)]	up	down	Flag_Cy5	Flag_Cy3
H200006131	H200006131	ENSG00000225366	NM_001174136.1	6997	TDGF1	teratocarcinoma-derived growth factor 1	GO:0000187 activation of MAPK activity,GO:0001570 vasculogenesis,GO:0001701 in utero embryonic development,GO:0001763 morphogenesis of a branching structure,GO:0001954 positive regulation of cell-matrix adhesion,GO:0002042 cell migration involved in sprouting angiogenesis,GO:0007173 epidermal growth factor receptor signaling pathway,GO:0007369 gastrulation,GO:0007507 heart development,GO:0008284 …	GO:0005102 receptor binding,GO:0005515 protein binding,GO:0008083 growth factor activity	GO:0005615 extracellular space,GO:0005634 nucleus,GO:0005794 Golgi apparatus,GO:0005886 plasma membrane,GO:0009986 cell surface,GO:0016324 apical plasma membrane,GO:0019897 extrinsic component of plasma membrane,GO:0031225 anchored component of membrane,GO:0045121 membrane raft,GO:0048471 perinuclear region of cytoplasm	5661.85	19177.2	5596.42	19081.5	5596.42	6928.35	1.238	0.308007			OK	OK
H200009362	H200009362	ENSG00000155304	NM_006948.4	6782	HSPA13	heat shock protein family A (Hsp70) member 13	-	GO:0005515 protein binding,GO:0005524 ATP binding	GO:0005783 endoplasmic reticulum,GO:0043231 intracellular membrane-bounded organelle,GO:0070062 extracellular exosome	190.011	431.588	124.582	335.921	124.582	121.971	0.97904	-0.0305603			OK	OK
H200012193	H200012193	ENSG00000100380	NM_001278589.1	6767	ST13	suppression of tumorigenicity 13 (colon carcinoma) (Hsp70 interacting protein)	GO:0006457 protein folding,GO:0051260 protein homooligomerization,GO:0061084 negative regulation of protein refolding,GO:0070389 chaperone cofactor-dependent protein refolding	GO:0005515 protein binding,GO:0019904 protein domain specific binding,GO:0030544 Hsp70 protein binding,GO:0030674 protein binding, bridging,GO:0032403 protein complex binding,GO:0032564 dATP binding,GO:0042802 identical protein binding,GO:0051082 unfolded protein binding,GO:0051087 chaperone binding	GO:0005737 cytoplasm,GO:0005829 cytosol,GO:0043234 protein complex,GO:0070062 extracellular exosome	269.387	706.771	203.957	611.104	203.957	221.887	1.08791	0.121561			OK	OK
H200006492	H200006492	ENSG00000127616	NM_001128849.1	6597	SMARCA4	SWI/SNF related, matrix associated, actin dependent regulator of chromatin, subfamily a, member 4	GO:0000122 negative regulation of transcription from RNA polymerase II promoter,GO:0003407 neural retina development,GO:0006325 chromatin organization,GO:0006337 nucleosome disassembly,GO:0006338 chromatin remodeling,GO:0006351 transcription, DNA-templated,GO:0006357 regulation of transcription from RNA polymerase II promoter,GO:0007070 negative regulation of transcription from RNA polymerase II …	GO:0000978 RNA polymerase II core promoter proximal region sequence-specific DNA binding,GO:0000980 RNA polymerase II distal enhancer sequence-specific DNA binding,GO:0001105 RNA polymerase II transcription coactivator activity,GO:0001164 RNA polymerase I CORE element sequence-specific DNA binding,GO:0002039 p53 binding,GO:0003713 transcription coactivator activity,GO:0003714 transcription corepr…	GO:0000790 nuclear chromatin,GO:0005615 extracellular space,GO:0005634 nucleus,GO:0005654 nucleoplasm,GO:0005730 nucleolus,GO:0016020 membrane,GO:0016514 SWI/SNF complex,GO:0043234 protein complex,GO:0071564 npBAF complex,GO:0071565 nBAF complex	1080.38	2905.36	1014.95	2809.69	1014.95	1020.18	1.00515	0.00741081			OK	OK
H300013003	H300013003	ENSG00000100075	NR_046298.2	6576	SLC25A1	solute carrier family 25 member 1	GO:0005975 carbohydrate metabolic process,GO:0006006 glucose metabolic process,GO:0006094 gluconeogenesis,GO:0006412 translation,GO:0015746 citrate transport,GO:0019432 triglyceride biosynthetic process,GO:0035338 long-chain fatty-acyl-CoA biosynthetic process,GO:0044255 cellular lipid metabolic process,GO:0044281 small molecule metabolic process,GO:0055085 transmembrane transport	GO:0003735 structural constituent of ribosome,GO:0015137 citrate transmembrane transporter activity	GO:0005634 nucleus,GO:0005743 mitochondrial inner membrane,GO:0016021 integral component of membrane,GO:0070062 extracellular exosome	445.909	1123.75	380.48	1028.08	380.48	373.29	0.981104	-0.027522			OK	OK
H200006102	H200006102	ENSG00000178035	NM_000884.2	3615	IMPDH2	IMP (inosine 5'-monophosphate) dehydrogenase 2	GO:0006144 purine nucleobase metabolic process,GO:0006177 GMP biosynthetic process,GO:0009168 purine ribonucleoside monophosphate biosynthetic process,GO:0044281 small molecule metabolic process,GO:0046651 lymphocyte proliferation,GO:0051289 protein homotetramerization,GO:0055086 nucleobase-containing small molecule metabolic process,GO:0055114 oxidation-reduction process,GO:0060041 retina develo…	GO:0000166 nucleotide binding,GO:0003677 DNA binding,GO:0003723 RNA binding,GO:0003938 IMP dehydrogenase activity,GO:0005515 protein binding,GO:0046872 metal ion binding	GO:0005634 nucleus,GO:0005737 cytoplasm,GO:0005778 peroxisomal membrane,GO:0005829 cytosol,GO:0016020 membrane,GO:0070062 extracellular exosome	2374.59	7769.03	2309.17	7673.36	2309.17	2786.14	1.20656	0.270896			OK	OK
AHsV10000483	AHsV10000483	ENSG00000164136	NR_037840.2	3600	IL15	interleukin 15	GO:0001779 natural killer cell differentiation,GO:0001866 NK T cell proliferation,GO:0006954 inflammatory response,GO:0006955 immune response,GO:0007165 signal transduction,GO:0007267 cell-cell signaling,GO:0007568 aging,GO:0008284 positive regulation of cell proliferation,GO:0014732 skeletal muscle atrophy,GO:0030212 hyaluronan metabolic process,GO:0032740 positive regulation of interleukin-17 p…	GO:0005125 cytokine activity,GO:0005126 cytokine receptor binding,GO:0005515 protein binding	GO:0005576 extracellular region,GO:0005615 extracellular space,GO:0005654 nucleoplasm,GO:0005737 cytoplasm,GO:0005768 endosome,GO:0005794 Golgi apparatus,GO:0005887 integral component of plasma membrane,GO:0009986 cell surface,GO:0016020 membrane	80.911	152.461	15.4817	56.7945	15.4817	20.6217	1.332	0.413596			OK	OK
AHsV10001584	AHsV10001584	ENSG00000115541	NM_002157.2	3336	HSPE1	heat shock protein family E (Hsp10) member 1	GO:0001649 osteoblast differentiation,GO:0006457 protein folding,GO:0006919 activation of cysteine-type endopeptidase activity involved in apoptotic process,GO:0006986 response to unfolded protein	GO:0005515 protein binding,GO:0005524 ATP binding,GO:0044822 poly(A) RNA binding,GO:0051082 unfolded protein binding,GO:0051087 chaperone binding	GO:0005739 mitochondrion,GO:0005759 mitochondrial matrix,GO:0016020 membrane,GO:0070062 extracellular exosome	117.833	272.622	52.4037	176.956	52.4037	64.2513	1.22608	0.294058			OK	OK
H200017080	H200017080	ENSG00000204388	NM_005346.4	3304	HSPA1B	heat shock protein family A (Hsp70) member 1B	GO:0010628 positive regulation of gene expression,GO:0010941 regulation of cell death,GO:0031396 regulation of protein ubiquitination,GO:0031397 negative regulation of protein ubiquitination,GO:0032757 positive regulation of interleukin-8 production,GO:0034599 cellular response to oxidative stress,GO:0034605 cellular response to heat,GO:0042026 protein refolding,GO:0046034 ATP metabolic process,G…	GO:0001618 virus receptor activity,GO:0001664 G-protein coupled receptor binding,GO:0005102 receptor binding,GO:0005515 protein binding,GO:0005524 ATP binding,GO:0016887 ATPase activity,GO:0019899 enzyme binding,GO:0031072 heat shock protein binding,GO:0031625 ubiquitin protein ligase binding,GO:0042623 ATPase activity, coupled,GO:0042826 histone deacetylase binding,GO:0044183 protein binding inv…	GO:0000151 ubiquitin ligase complex,GO:0005654 nucleoplasm,GO:0005737 cytoplasm,GO:0005814 centriole,GO:0005829 cytosol,GO:0005925 focal adhesion,GO:0016234 inclusion body,GO:0048471 perinuclear region of cytoplasm,GO:0072562 blood microparticle	185.365	608.18	119.936	512.514	119.936	186.09	1.55158	0.63374			OK	OK
AHsV10001782	AHsV10001782	ENSG00000100644	NM_001243084.1	3091	HIF1A	hypoxia inducible factor 1 alpha subunit	GO:0000122 negative regulation of transcription from RNA polymerase II promoter,GO:0001525 angiogenesis,GO:0001666 response to hypoxia,GO:0001755 neural crest cell migration,GO:0001837 epithelial to mesenchymal transition,GO:0001892 embryonic placenta development,GO:0001922 B-1 B cell homeostasis,GO:0001938 positive regulation of endothelial cell proliferation,GO:0001947 heart looping,GO:0002052 …	GO:0000989 transcription factor activity, transcription factor binding,GO:0001076 transcription factor activity, RNA polymerase II transcription factor binding,GO:0001077 transcriptional activator activity, RNA polymerase II core promoter proximal region sequence-specific binding,GO:0001228 transcriptional activator activity, RNA polymerase II transcription regulatory region sequence-specific bin…	GO:0005634 nucleus,GO:0005654 nucleoplasm,GO:0005667 transcription factor complex,GO:0005737 cytoplasm,GO:0005829 cytosol,GO:0016607 nuclear speck,GO:0030424 axon,GO:0031514 motile cilium,GO:0090575 RNA polymerase II transcription factor complex	282.532	750.799	217.102	655.133	217.102	237.874	1.09568	0.131821			OK	OK
H200010349	H200010349	ENSG00000101336	NM_001172133.1	3055	HCK	HCK proto-oncogene, Src family tyrosine kinase	GO:0002522 leukocyte migration involved in immune response,GO:0002758 innate immune response-activating signal transduction,GO:0006468 protein phosphorylation,GO:0006954 inflammatory response,GO:0007155 cell adhesion,GO:0007169 transmembrane receptor protein tyrosine kinase signaling pathway,GO:0007229 integrin-mediated signaling pathway,GO:0007498 mesoderm development,GO:0008284 positive regulat…	GO:0004713 protein tyrosine kinase activity,GO:0004715 non-membrane spanning protein tyrosine kinase activity,GO:0005102 receptor binding,GO:0005515 protein binding,GO:0005524 ATP binding	GO:0005634 nucleus,GO:0005764 lysosome,GO:0005794 Golgi apparatus,GO:0005829 cytosol,GO:0005884 actin filament,GO:0005901 caveola,GO:0005925 focal adhesion,GO:0030133 transport vesicle,GO:0031234 extrinsic component of cytoplasmic side of plasma membrane,GO:0042995 cell projection	72.6915	118.004	7.26221	22.3374	7.26221	8.11054	1.11681	0.159389			OK	OK
CHsGV10001868	CHsGV10001868	ENSG00000182771	XM_011539720.1	2894	GRID1	glutamate ionotropic receptor delta type subunit 1	GO:0034220 ion transmembrane transport,GO:0035176 social behavior,GO:0035235 ionotropic glutamate receptor signaling pathway	GO:0004970 ionotropic glutamate receptor activity,GO:0005234 extracellular-glutamate-gated ion channel activity	GO:0016021 integral component of membrane,GO:0030054 cell junction,GO:0045211 postsynaptic membrane,GO:0070062 extracellular exosome	66.852	103.227		7.56023		2.74506					OK	OK
H200016643	H200016643	ENSG00000169727	XM_005256362.1	2873	GPS1	G protein pathway suppressor 1	GO:0000188 inactivation of MAPK activity,GO:0000715 nucleotide-excision repair, DNA damage recognition,GO:0006281 DNA repair,GO:0006283 transcription-coupled nucleotide-excision repair,GO:0006289 nucleotide-excision repair,GO:0007049 cell cycle,GO:0007254 JNK cascade,GO:0010388 cullin deneddylation,GO:0034260 negative regulation of GTPase activity,GO:0070911 global genome nucleotide-excision repa…	GO:0005095 GTPase inhibitor activity,GO:0005515 protein binding	GO:0005654 nucleoplasm,GO:0005737 cytoplasm,GO:0008180 COP9 signalosome	408.857	1156.18	343.427	1060.51	343.427	385.065	1.12124	0.165096			OK	OK
AHsV10000904	AHsV10000904	ENSG00000178053	NM_001195433.1	4291	MLF1	myeloid leukemia factor 1	GO:0002318 myeloid progenitor cell differentiation,GO:0006351 transcription, DNA-templated,GO:0007050 cell cycle arrest	GO:0003677 DNA binding,GO:0005515 protein binding,GO:0019904 protein domain specific binding	GO:0005634 nucleus,GO:0005737 cytoplasm	252.385	861.454	186.956	765.787	186.956	278.052	1.48726	0.572655			OK	OK
AHsV10002530	AHsV10002530	ENSG00000059728	NM_001202514.1	4084	MXD1	MAX dimerization protein 1	GO:0000122 negative regulation of transcription from RNA polymerase II promoter,GO:0006351 transcription, DNA-templated,GO:0007275 multicellular organismal development,GO:0008283 cell proliferation	GO:0000978 RNA polymerase II core promoter proximal region sequence-specific DNA binding,GO:0001078 transcriptional repressor activity, RNA polymerase II core promoter proximal region sequence-specific binding,GO:0003700 transcription factor activity, sequence-specific DNA binding,GO:0003712 transcription cofactor activity,GO:0003714 transcription corepressor activity,GO:0005515 protein binding,G…	GO:0000790 nuclear chromatin,GO:0005634 nucleus	86.4305	140.434	21.0012	44.7674	21.0012	16.2547	0.773988	-0.369617			OK	OK
AHsV10002962	AHsV10002962	ENSG00000012223	NM_001199149.1	4057	LTF	lactotransferrin	GO:0001503 ossification,GO:0001817 regulation of cytokine production,GO:0001895 retina homeostasis,GO:0002227 innate immune response in mucosa,GO:0006351 transcription, DNA-templated,GO:0006508 proteolysis,GO:0006811 ion transport,GO:0006959 humoral immune response,GO:0019731 antibacterial humoral response,GO:0019732 antifungal humoral response,GO:0031665 negative regulation of lipopolysaccharide…	GO:0003677 DNA binding,GO:0004252 serine-type endopeptidase activity,GO:0005506 iron ion binding,GO:0005515 protein binding,GO:0008201 heparin binding,GO:0043539 protein serine/threonine kinase activator activity	GO:0005576 extracellular region,GO:0005615 extracellular space,GO:0005634 nucleus,GO:0005737 cytoplasm,GO:0009986 cell surface,GO:0030141 secretory granule,GO:0042581 specific granule,GO:0043234 protein complex,GO:0070062 extracellular exosome,GO:0097013 phagocytic vesicle lumen	71.118	121.954	5.6887	26.2872	5.6887	9.54469	1.67783	0.746598			OK	OK
CHsGV10001630	CHsGV10001630	ENSG00000254997	NM_005553.3	3846	KRTAP5-9	keratin associated protein 5-9	GO:0008544 epidermis development	GO:0005515 protein binding	GO:0045095 keratin filament	64.7125	101.425		5.75816		2.09075					OK	OK
H200012441	H200012441	ENSG00000167748	NM_002257.3	3816	KLK1	kallikrein 1	GO:0006508 proteolysis	GO:0004252 serine-type endopeptidase activity	GO:0005634 nucleus,GO:0070062 extracellular exosome	71.9016	116.798	6.47229	21.1316	6.47229	7.67273	1.18547	0.245463			OK	OK
H300019439	H300019439	ENSG00000058404	XM_006715781.2	816	CAMK2B	calcium/calmodulin-dependent protein kinase II beta	GO:0000082 G1/S transition of mitotic cell cycle,GO:0000165 MAPK cascade,GO:0000186 activation of MAPKK activity,GO:0002030 inhibitory G-protein coupled receptor phosphorylation,GO:0006468 protein phosphorylation,GO:0006816 calcium ion transport,GO:0007165 signal transduction,GO:0007173 epidermal growth factor receptor signaling pathway,GO:0007264 small GTPase mediated signal transduction,GO:0007…	GO:0003779 actin binding,GO:0004683 calmodulin-dependent protein kinase activity,GO:0005515 protein binding,GO:0005516 calmodulin binding,GO:0005524 ATP binding,GO:0019901 protein kinase binding,GO:0042803 protein homodimerization activity,GO:0043274 phospholipase binding	GO:0005654 nucleoplasm,GO:0005815 microtubule organizing center,GO:0005829 cytosol,GO:0005886 plasma membrane,GO:0030425 dendrite,GO:0030666 endocytic vesicle membrane,GO:0033017 sarcoplasmic reticulum membrane,GO:0043204 perikaryon,GO:0051233 spindle midzone,GO:0097481 neuronal postsynaptic density	67.1502	105.93	1.72096	10.2631	1.72096	3.72645	2.16534	1.11459	*		OK	OK
CHsGV10002911	CHsGV10002911	ENSG00000104327	NM_004929.3	793	CALB1	calbindin 1	GO:0007614 short-term memory,GO:0007616 long-term memory,GO:0007626 locomotory behavior,GO:0010842 retina layer formation,GO:0035502 metanephric part of ureteric bud development,GO:0048167 regulation of synaptic plasticity,GO:0051480 regulation of cytosolic calcium ion concentration,GO:0071310 cellular response to organic substance,GO:0072205 metanephric collecting duct development,GO:0072221 met…	GO:0005499 vitamin D binding,GO:0005509 calcium ion binding,GO:0005515 protein binding,GO:0008270 zinc ion binding	GO:0005634 nucleus,GO:0005829 cytosol,GO:0030424 axon,GO:0030425 dendrite,GO:0043025 neuronal cell body,GO:0043195 terminal bouton,GO:0045202 synapse,GO:0070062 extracellular exosome	684.998	1880.05	619.569	1784.38	619.569	647.895	1.04572	0.0644952			OK	OK
CHsGV10003528	CHsGV10003528	ENSG00000116128	NM_004326.3	607	BCL9	B-cell CLL/lymphoma 9	GO:0014908 myotube differentiation involved in skeletal muscle regeneration,GO:0017015 regulation of transforming growth factor beta receptor signaling pathway,GO:0035019 somatic stem cell population maintenance,GO:0035914 skeletal muscle cell differentiation,GO:0045944 positive regulation of transcription from RNA polymerase II promoter,GO:0060070 canonical Wnt signaling pathway	GO:0005515 protein binding,GO:0008013 beta-catenin binding	GO:0005654 nucleoplasm,GO:0005737 cytoplasm,GO:0005801 cis-Golgi network	67.3081	104.112	1.87884	8.44544	1.87884	3.06648	1.63211	0.706738			OK	OK
AHsV10002539	AHsV10002539	ENSG00000030110	NM_001188.3	578	BAK1	BCL2 antagonist/killer 1	GO:0001782 B cell homeostasis,GO:0001783 B cell apoptotic process,GO:0001836 release of cytochrome c from mitochondria,GO:0001974 blood vessel remodeling,GO:0002262 myeloid cell homeostasis,GO:0002352 B cell negative selection,GO:0006915 apoptotic process,GO:0006987 activation of signaling protein activity involved in unfolded protein response,GO:0007420 brain development,GO:0007568 aging,GO:0008…	GO:0005515 protein binding,GO:0031072 heat shock protein binding,GO:0042802 identical protein binding,GO:0042803 protein homodimerization activity,GO:0044325 ion channel binding,GO:0046872 metal ion binding,GO:0046982 protein heterodimerization activity,GO:0051087 chaperone binding,GO:0051400 BH domain binding	GO:0005739 mitochondrion,GO:0005741 mitochondrial outer membrane,GO:0005783 endoplasmic reticulum,GO:0005829 cytosol,GO:0031307 integral component of mitochondrial outer membrane,GO:0046930 pore complex	368.884	886.947	303.455	791.28	303.455	287.308	0.94679	-0.0788836			OK	OK
H200012188	H200012188	ENSG00000134287	XM_011538323.1	377	ARF3	ADP ribosylation factor 3	GO:0006644 phospholipid metabolic process,GO:0006661 phosphatidylinositol biosynthetic process,GO:0007264 small GTPase mediated signal transduction,GO:0015031 protein transport,GO:0016192 vesicle-mediated transport,GO:0044281 small molecule metabolic process	GO:0003924 GTPase activity,GO:0005525 GTP binding	GO:0000139 Golgi membrane,GO:0048471 perinuclear region of cytoplasm,GO:0070062 extracellular exosome	274.976	693.67	209.547	598.003	209.547	217.13	1.03619	0.0512886			OK	OK
H200004361	H200004361	ENSG00000167580	NM_000486.5	359	AQP2	aquaporin 2	GO:0003091 renal water homeostasis,GO:0003097 renal water transport,GO:0006833 water transport,GO:0007588 excretion,GO:0015793 glycerol transport,GO:0034220 ion transmembrane transport,GO:0042631 cellular response to water deprivation,GO:0055085 transmembrane transport,GO:0071280 cellular response to copper ion,GO:0071288 cellular response to mercury ion,GO:0072205 metanephric collecting duct dev…	GO:0005372 water transmembrane transporter activity,GO:0015168 glycerol transmembrane transporter activity,GO:0015250 water channel activity,GO:0015254 glycerol channel activity	GO:0005794 Golgi apparatus,GO:0005886 plasma membrane,GO:0016020 membrane,GO:0016021 integral component of membrane,GO:0016323 basolateral plasma membrane,GO:0016324 apical plasma membrane,GO:0030658 transport vesicle membrane,GO:0055037 recycling endosome,GO:0070062 extracellular exosome	69.2446	115.368	3.81531	19.7012	3.81531	7.15335	1.87491	0.906821			OK	OK
H200000240	H200000240	ENSG00000162688	NM_000646.2	178	AGL	amylo-alpha-1, 6-glucosidase, 4-alpha-glucanotransferase	GO:0005975 carbohydrate metabolic process,GO:0005978 glycogen biosynthetic process,GO:0005980 glycogen catabolic process,GO:0006006 glucose metabolic process,GO:0007584 response to nutrient,GO:0044281 small molecule metabolic process,GO:0051384 response to glucocorticoid	GO:0004133 glycogen debranching enzyme activity,GO:0004134 4-alpha-glucanotransferase activity,GO:0004135 amylo-alpha-1,6-glucosidase activity,GO:0005515 protein binding,GO:0030247 polysaccharide binding,GO:0031593 polyubiquitin binding	GO:0005634 nucleus,GO:0005737 cytoplasm,GO:0005829 cytosol,GO:0016234 inclusion body,GO:0016529 sarcoplasmic reticulum,GO:0043033 isoamylase complex	181.151	416.544	115.722	320.877	115.722	116.508	1.0068	0.00976996			OK	OK
H200000639	H200000639	ENSG00000169252	NM_000024.5	154	ADRB2	adrenoceptor beta 2	GO:0002024 diet induced thermogenesis,GO:0002025 vasodilation by norepinephrine-epinephrine involved in regulation of systemic arterial blood pressure,GO:0002032 desensitization of G-protein coupled receptor protein signaling pathway by arrestin,GO:0002086 diaphragm contraction,GO:0003059 positive regulation of the force of heart contraction by epinephrine,GO:0006898 receptor-mediated endocytosis…	GO:0001965 G-protein alpha-subunit binding,GO:0004941 beta2-adrenergic receptor activity,GO:0005515 protein binding,GO:0008144 drug binding,GO:0008179 adenylate cyclase binding,GO:0015459 potassium channel regulator activity,GO:0031713 B2 bradykinin receptor binding,GO:0032403 protein complex binding,GO:0035240 dopamine binding,GO:0035255 ionotropic glutamate receptor binding,GO:0042803 protein h…	GO:0005634 nucleus,GO:0005764 lysosome,GO:0005768 endosome,GO:0005769 early endosome,GO:0005886 plasma membrane,GO:0005887 integral component of plasma membrane,GO:0016324 apical plasma membrane,GO:0030424 axon,GO:0032809 neuronal cell body membrane,GO:0042383 sarcolemma,GO:0043197 dendritic spine,GO:0043235 receptor complex	95.4946	186.494	30.0654	90.8273	30.0654	32.9787	1.0969	0.133433			OK	OK
CHsGV10000767	CHsGV10000767	ENSG00000171703	NM_003195.4	6919	TCEA2	transcription elongation factor A2	GO:0006354 DNA-templated transcription, elongation,GO:0032784 regulation of DNA-templated transcription, elongation,GO:0045944 positive regulation of transcription from RNA polymerase II promoter	GO:0003677 DNA binding,GO:0005515 protein binding,GO:0008270 zinc ion binding	GO:0005654 nucleoplasm,GO:0005813 centrosome,GO:0008023 transcription elongation factor complex	133.291	327.415	67.8615	231.748	67.8615	84.1459	1.23996	0.310299			OK	OK
AHsV10001235	AHsV10001235	ENSG00000184895	NM_003140.2	6736	SRY	sex determining region Y	GO:0000122 negative regulation of transcription from RNA polymerase II promoter,GO:0006351 transcription, DNA-templated,GO:0008584 male gonad development,GO:0030154 cell differentiation,GO:0030238 male sex determination,GO:0045893 positive regulation of transcription, DNA-templated,GO:2000020 positive regulation of male gonad development	GO:0003677 DNA binding,GO:0003705 transcription factor activity, RNA polymerase II distal enhancer sequence-specific binding,GO:0005516 calmodulin binding,GO:0008134 transcription factor binding,GO:0008301 DNA binding, bending,GO:0046982 protein heterodimerization activity	GO:0005634 nucleus,GO:0005654 nucleoplasm,GO:0005737 cytoplasm,GO:0016607 nuclear speck,GO:0044798 nuclear transcription factor complex	65.936	101.579		5.91225		2.1467					OK	OK
H200011589	H200011589	ENSG00000198911	NR_103834.1	6721	SREBF2	sterol regulatory element binding transcription factor 2	GO:0000122 negative regulation of transcription from RNA polymerase II promoter,GO:0006351 transcription, DNA-templated,GO:0006629 lipid metabolic process,GO:0008203 cholesterol metabolic process,GO:0009267 cellular response to starvation,GO:0010886 positive regulation of cholesterol storage,GO:0044281 small molecule metabolic process,GO:0045944 positive regulation of transcription from RNA polym…	GO:0000247 C-8 sterol isomerase activity,GO:0000978 RNA polymerase II core promoter proximal region sequence-specific DNA binding,GO:0001078 transcriptional repressor activity, RNA polymerase II core promoter proximal region sequence-specific binding,GO:0005515 protein binding,GO:0008022 protein C-terminus binding,GO:0046983 protein dimerization activity,GO:0070888 E-box binding	GO:0000139 Golgi membrane,GO:0005634 nucleus,GO:0005654 nucleoplasm,GO:0005737 cytoplasm,GO:0005783 endoplasmic reticulum,GO:0005789 endoplasmic reticulum membrane,GO:0005829 cytosol,GO:0012507 ER to Golgi transport vesicle membrane,GO:0032937 SREBP-SCAP-Insig complex	166.796	351.041	101.367	255.374	101.367	92.7245	0.914739	-0.128568			OK	OK
AHsV10001502	AHsV10001502	ENSG00000018280	NM_000578.3	6556	SLC11A1	solute carrier family 11 member 1	GO:0000060 protein import into nucleus, translocation,GO:0001818 negative regulation of cytokine production,GO:0001819 positive regulation of cytokine production,GO:0002309 T cell proliferation involved in immune response,GO:0002369 T cell cytokine production,GO:0002606 positive regulation of dendritic cell antigen processing and presentation,GO:0002827 positive regulation of T-helper 1 type immu…	GO:0005384 manganese ion transmembrane transporter activity,GO:0042803 protein homodimerization activity,GO:0046915 transition metal ion transmembrane transporter activity,GO:0051139 metal ion:proton antiporter activity	GO:0005764 lysosome,GO:0005770 late endosome,GO:0005886 plasma membrane,GO:0005887 integral component of plasma membrane,GO:0009279 cell outer membrane,GO:0030670 phagocytic vesicle membrane,GO:0031902 late endosome membrane,GO:0070821 tertiary granule membrane	68.1452	98.6848	2.71594		2.71594						OK	OK
opHsV0400000889	opHsV0400000889	ENSG00000164889	XM_006716094.2	6522	SLC4A2	solute carrier family 4 member 2	GO:0006811 ion transport,GO:0006820 anion transport,GO:0007283 spermatogenesis,GO:0015701 bicarbonate transport,GO:0048565 digestive tract development,GO:0055085 transmembrane transport,GO:1902476 chloride transmembrane transport	GO:0005452 inorganic anion exchanger activity,GO:0008509 anion transmembrane transporter activity,GO:0019899 enzyme binding	GO:0005886 plasma membrane,GO:0005925 focal adhesion,GO:0016020 membrane,GO:0016021 integral component of membrane,GO:0016323 basolateral plasma membrane,GO:0016324 apical plasma membrane	80.2711	131.818	14.8418	36.1518	14.8418	13.1265	0.884425	-0.177188			OK	OK
AHsV10002192	AHsV10002192	ENSG00000136244	XM_011515390.1	3569	IL6	interleukin 6	GO:0001781 neutrophil apoptotic process,GO:0001878 response to yeast,GO:0002384 hepatic immune response,GO:0002446 neutrophil mediated immunity,GO:0002548 monocyte chemotaxis,GO:0002675 positive regulation of acute inflammatory response,GO:0002690 positive regulation of leukocyte chemotaxis,GO:0006469 negative regulation of protein kinase activity,GO:0006953 acute-phase response,GO:0006954 inflam…	GO:0005125 cytokine activity,GO:0005138 interleukin-6 receptor binding,GO:0005515 protein binding,GO:0008083 growth factor activity	GO:0005576 extracellular region,GO:0005615 extracellular space,GO:0005737 cytoplasm,GO:0005896 interleukin-6 receptor complex,GO:0009897 external side of plasma membrane	129.67	223.664	64.2405	127.997	64.2405	46.4748	0.72345	-0.467035			OK	OK
AHsV10003325	AHsV10003325	ENSG00000115594	NM_000877.3	3554	IL1R1	interleukin 1 receptor type 1	GO:0006955 immune response,GO:0007166 cell surface receptor signaling pathway,GO:0009314 response to radiation,GO:0010286 heat acclimation,GO:0030728 ovulation,GO:0050727 regulation of inflammatory response,GO:0070498 interleukin-1-mediated signaling pathway,GO:0070555 response to interleukin-1,GO:0070849 response to epidermal growth factor,GO:0071333 cellular response to glucose stimulus,GO:0071…	GO:0002020 protease binding,GO:0004871 signal transducer activity,GO:0004888 transmembrane signaling receptor activity,GO:0004908 interleukin-1 receptor activity,GO:0004909 interleukin-1, Type I, activating receptor activity,GO:0005161 platelet-derived growth factor receptor binding,GO:0005515 protein binding,GO:0035255 ionotropic glutamate receptor binding	GO:0005615 extracellular space,GO:0005634 nucleus,GO:0005886 plasma membrane,GO:0005887 integral component of plasma membrane,GO:0009986 cell surface,GO:0014069 postsynaptic density,GO:0016020 membrane,GO:0030424 axon,GO:0043234 protein complex	65.5329	100.221									OK	OK
H300020743	H300020743	ENSG00000160310	NM_001242865.2	3275	PRMT2	protein arginine methyltransferase 2	GO:0006479 protein methylation,GO:0007165 signal transduction,GO:0016571 histone methylation,GO:0019919 peptidyl-arginine methylation, to asymmetrical-dimethyl arginine,GO:0032088 negative regulation of NF-kappaB transcription factor activity,GO:0034969 histone arginine methylation,GO:0035246 peptidyl-arginine N-methylation,GO:0043065 positive regulation of apoptotic process,GO:0045892 negative r…	GO:0003713 transcription coactivator activity,GO:0004871 signal transducer activity,GO:0005515 protein binding,GO:0008469 histone-arginine N-methyltransferase activity,GO:0016274 protein-arginine N-methyltransferase activity,GO:0030331 estrogen receptor binding,GO:0033142 progesterone receptor binding,GO:0035242 protein-arginine omega-N asymmetric methyltransferase activity,GO:0042054 histone met…	GO:0005634 nucleus,GO:0005654 nucleoplasm,GO:0005730 nucleolus,GO:0005737 cytoplasm,GO:0005829 cytosol,GO:0035189 Rb-E2F complex	250.55	661.149	185.121	565.482	185.121	205.322	1.10913	0.149427			OK	OK
AHsV10000264	AHsV10000264	ENSG00000128713	NM_021192.2	3237	HOXD11	homeobox D11	GO:0001656 metanephros development,GO:0001658 branching involved in ureteric bud morphogenesis,GO:0001759 organ induction,GO:0006351 transcription, DNA-templated,GO:0006355 regulation of transcription, DNA-templated,GO:0007338 single fertilization,GO:0009952 anterior/posterior pattern specification,GO:0009953 dorsal/ventral pattern formation,GO:0009954 proximal/distal pattern formation,GO:0010720…	GO:0043565 sequence-specific DNA binding	GO:0005654 nucleoplasm	65.1332	96.9819									OK	OK
H200006218	H200006218	ENSG00000084754	NM_000182.4	3030	HADHA	hydroxyacyl-CoA dehydrogenase/3-ketoacyl-CoA thiolase/enoyl-CoA hydratase (trifunctional protein), alpha subunit	GO:0006635 fatty acid beta-oxidation,GO:0006644 phospholipid metabolic process,GO:0032868 response to insulin,GO:0035965 cardiolipin acyl-chain remodeling,GO:0042493 response to drug,GO:0044255 cellular lipid metabolic process,GO:0044281 small molecule metabolic process,GO:0046474 glycerophospholipid biosynthetic process	GO:0000062 fatty-acyl-CoA binding,GO:0003857 3-hydroxyacyl-CoA dehydrogenase activity,GO:0003985 acetyl-CoA C-acetyltransferase activity,GO:0004300 enoyl-CoA hydratase activity,GO:0005515 protein binding,GO:0016508 long-chain-enoyl-CoA hydratase activity,GO:0016509 long-chain-3-hydroxyacyl-CoA dehydrogenase activity,GO:0032403 protein complex binding,GO:0051287 NAD binding	GO:0005739 mitochondrion,GO:0005743 mitochondrial inner membrane,GO:0016507 mitochondrial fatty acid beta-oxidation multienzyme complex,GO:0042645 mitochondrial nucleoid	684.086	1989.89	618.657	1894.23	618.657	687.78	1.11173	0.152808			OK	OK
H300003916	H300003916	ENSG00000132518	XM_011523816.1	3000	GUCY2D	guanylate cyclase 2D, membrane (retina-specific)	GO:0006182 cGMP biosynthetic process,GO:0006468 protein phosphorylation,GO:0007168 receptor guanylyl cyclase signaling pathway,GO:0007601 visual perception,GO:0007603 phototransduction, visible light,GO:0016056 rhodopsin mediated signaling pathway,GO:0022400 regulation of rhodopsin mediated signaling pathway,GO:0035556 intracellular signal transduction	GO:0004016 adenylate cyclase activity,GO:0004383 guanylate cyclase activity,GO:0004672 protein kinase activity,GO:0004872 receptor activity,GO:0005515 protein binding,GO:0005524 ATP binding,GO:0005525 GTP binding	GO:0005640 nuclear outer membrane,GO:0005887 integral component of plasma membrane,GO:0008074 guanylate cyclase complex, soluble,GO:0097381 photoreceptor disc membrane	87.9948	155.075	22.5655	59.4081	22.5655	21.5707	0.955911	-0.0650518			OK	OK
H300007170	H300007170	ENSG00000164850	NM_001098201.1	2852	GPER1	G protein-coupled estrogen receptor 1	GO:0001934 positive regulation of protein phosphorylation,GO:0001956 positive regulation of neurotransmitter secretion,GO:0002695 negative regulation of leukocyte activation,GO:0006954 inflammatory response,GO:0007049 cell cycle,GO:0007186 G-protein coupled receptor signaling pathway,GO:0007204 positive regulation of cytosolic calcium ion concentration,GO:0008284 positive regulation of cell proli…	GO:0003682 chromatin binding,GO:0004930 G-protein coupled receptor activity,GO:0005496 steroid binding,GO:0005515 protein binding,GO:0008144 drug binding,GO:0017082 mineralocorticoid receptor activity,GO:0030284 estrogen receptor activity,GO:1990239 steroid hormone binding	GO:0000139 Golgi membrane,GO:0005622 intracellular,GO:0005634 nucleus,GO:0005635 nuclear envelope,GO:0005737 cytoplasm,GO:0005769 early endosome,GO:0005783 endoplasmic reticulum,GO:0005789 endoplasmic reticulum membrane,GO:0005794 Golgi apparatus,GO:0005802 trans-Golgi network,GO:0005829 cytosol,GO:0005886 plasma membrane,GO:0005887 integral component of plasma membrane,GO:0014069 postsynaptic de…	74.3869	113.584	8.95766	17.917	8.95766	6.50554	0.726254	-0.461454			OK	OK
H200012422	H200012422	ENSG00000132975	NM_005288.3	2835	GPR12	G protein-coupled receptor 12	GO:0006874 cellular calcium ion homeostasis,GO:0007186 G-protein coupled receptor signaling pathway	GO:0004930 G-protein coupled receptor activity,GO:0031210 phosphatidylcholine binding	GO:0005887 integral component of plasma membrane	64.7781	99.7536									OK	OK
H200006657	H200006657	ENSG00000106484	XM_011516222.1	4232	MEST	mesoderm specific transcript	GO:0007498 mesoderm development,GO:0008152 metabolic process,GO:0010883 regulation of lipid storage	GO:0016787 hydrolase activity	GO:0005783 endoplasmic reticulum,GO:0005789 endoplasmic reticulum membrane,GO:0016021 integral component of membrane,GO:0070062 extracellular exosome	1446.29	4310.87	1380.87	4215.2	1380.87	1530.51	1.10837	0.148438			OK	OK
AHsV10000666	AHsV10000666	ENSG00000134569	XM_011520104.1	4038	LRP4	LDL receptor related protein 4	GO:0001822 kidney development,GO:0001942 hair follicle development,GO:0006897 endocytosis,GO:0009953 dorsal/ventral pattern formation,GO:0009954 proximal/distal pattern formation,GO:0016055 Wnt signaling pathway,GO:0030198 extracellular matrix organization,GO:0030279 negative regulation of ossification,GO:0030509 BMP signaling pathway,GO:0042475 odontogenesis of dentin-containing tooth,GO:0042733…	GO:0005509 calcium ion binding,GO:0005515 protein binding,GO:0030971 receptor tyrosine kinase binding,GO:0034185 apolipoprotein binding,GO:0042803 protein homodimerization activity,GO:0097110 scaffold protein binding	GO:0009986 cell surface,GO:0014069 postsynaptic density,GO:0016021 integral component of membrane,GO:0016600 flotillin complex,GO:0030425 dendrite,GO:0031594 neuromuscular junction,GO:0043025 neuronal cell body,GO:0097060 synaptic membrane	134.072	284.937	68.6423	189.27	68.6423	68.7226	1.00117	0.00168697			OK	OK
H200014297	H200014297	ENSG00000135363	XM_005252921.1	4005	LMO2	LIM domain only 2	GO:0007275 multicellular organismal development,GO:0035162 embryonic hemopoiesis,GO:0042789 mRNA transcription from RNA polymerase II promoter,GO:0045944 positive regulation of transcription from RNA polymerase II promoter,GO:0097067 cellular response to thyroid hormone stimulus	GO:0000977 RNA polymerase II regulatory region sequence-specific DNA binding,GO:0000981 RNA polymerase II transcription factor activity, sequence-specific DNA binding,GO:0001102 RNA polymerase II activating transcription factor binding,GO:0001190 transcriptional activator activity, RNA polymerase II transcription factor binding,GO:0001228 transcriptional activator activity, RNA polymerase II tran…	GO:0005634 nucleus,GO:0005667 transcription factor complex	84.3713	177.309	18.942	81.642	18.942	29.6436	1.56497	0.646133			OK	OK
H200010612	H200010612	ENSG00000145936	NM_004137.3	3779	KCNMB1	potassium calcium-activated channel subfamily M regulatory beta subunit 1	GO:0005513 detection of calcium ion,GO:0006813 potassium ion transport,GO:0007268 synaptic transmission,GO:0007596 blood coagulation,GO:0071805 potassium ion transmembrane transport	GO:0015269 calcium-activated potassium channel activity,GO:0015459 potassium channel regulator activity	GO:0005886 plasma membrane,GO:0008076 voltage-gated potassium channel complex	84.4226	145.082	18.9934	49.4154	18.9934	17.9424	0.944666	-0.0821238			OK	OK
H200000125	H200000125	ENSG00000151704	NM_153765.2	3758	KCNJ1	potassium voltage-gated channel subfamily J member 1	GO:0001822 kidney development,GO:0001894 tissue homeostasis,GO:0006813 potassium ion transport,GO:0007268 synaptic transmission,GO:0007588 excretion,GO:0009791 post-embryonic development,GO:0010107 potassium ion import,GO:0035864 response to potassium ion,GO:0043066 negative regulation of apoptotic process,GO:0070294 renal sodium ion absorption,GO:0071286 cellular response to magnesium ion,GO:007…	GO:0005242 inward rectifier potassium channel activity,GO:0005524 ATP binding,GO:0005546 phosphatidylinositol-4,5-bisphosphate binding,GO:0015272 ATP-activated inward rectifier potassium channel activity,GO:0030955 potassium ion binding,GO:0042277 peptide binding	GO:0005886 plasma membrane,GO:0008076 voltage-gated potassium channel complex	65.3524	96.3212									OK	OK
H200004359	H200004359	ENSG00000168748	XM_005256136.2	766	CA7	carbonic anhydrase VII	GO:0002230 positive regulation of defense response to virus by host,GO:0006730 one-carbon metabolic process,GO:0015701 bicarbonate transport,GO:0032230 positive regulation of synaptic transmission, GABAergic,GO:0032849 positive regulation of cellular pH reduction,GO:0044281 small molecule metabolic process,GO:0098779 mitophagy in response to mitochondrial depolarization,GO:0098792 xenophagy,GO:20…	GO:0004089 carbonate dehydratase activity,GO:0008270 zinc ion binding	GO:0005829 cytosol	67.7943	110.677	2.36505	15.0101	2.36505	5.45007	2.30442	1.2044	*		OK	OK
H200001161	H200001161	ENSG00000149260	XM_011545225.1	726	CAPN5	calpain 5	GO:0001541 ovarian follicle development,GO:0001553 luteinization,GO:0006508 proteolysis,GO:0007165 signal transduction,GO:0060014 granulosa cell differentiation	GO:0004198 calcium-dependent cysteine-type endopeptidase activity	GO:0005622 intracellular,GO:0005925 focal adhesion,GO:0009986 cell surface,GO:0070062 extracellular exosome	72.1171	113.681	6.68787	18.0148	6.68787	6.54105	0.978047	-0.0320243			OK	OK
H200000539	H200000539	ENSG00000166148	XM_005269002.3	552	AVPR1A	arginine vasopressin receptor 1A	GO:0001992 regulation of systemic arterial blood pressure by vasopressin,GO:0002125 maternal aggressive behavior,GO:0003084 positive regulation of systemic arterial blood pressure,GO:0006091 generation of precursor metabolites and energy,GO:0007186 G-protein coupled receptor signaling pathway,GO:0007202 activation of phospholipase C activity,GO:0007204 positive regulation of cytosolic calcium ion…	GO:0005000 vasopressin receptor activity,GO:0005080 protein kinase C binding,GO:0005515 protein binding,GO:0017046 peptide hormone binding,GO:0031894 V1A vasopressin receptor binding,GO:0042277 peptide binding	GO:0005768 endosome,GO:0005829 cytosol,GO:0005886 plasma membrane,GO:0005887 integral component of plasma membrane,GO:0031410 cytoplasmic vesicle	68.2814	102.67	2.85209	7.0034	2.85209	2.54288	0.891586	-0.165554			OK	OK
H200010203	H200010203	ENSG00000155097	NM_001695.4	528	ATP6V1C1	ATPase H+ transporting V1 subunit C1	GO:0006879 cellular iron ion homeostasis,GO:0008286 insulin receptor signaling pathway,GO:0015991 ATP hydrolysis coupled proton transport,GO:0015992 proton transport,GO:0033572 transferrin transport,GO:0034220 ion transmembrane transport,GO:0045454 cell redox homeostasis,GO:0055085 transmembrane transport	GO:0005215 transporter activity,GO:0005515 protein binding,GO:0008553 hydrogen-exporting ATPase activity, phosphorylative mechanism,GO:0046961 proton-transporting ATPase activity, rotational mechanism	GO:0005765 lysosomal membrane,GO:0005829 cytosol,GO:0005886 plasma membrane,GO:0016469 proton-transporting two-sector ATPase complex,GO:0031410 cytoplasmic vesicle,GO:0033180 proton-transporting V-type ATPase, V1 domain,GO:0045177 apical part of cell,GO:0070062 extracellular exosome	376.892	938.831	311.463	843.165	311.463	306.147	0.982931	-0.0248379			OK	OK
CHsGV10002262	CHsGV10002262	ENSG00000084674	NM_000384.2	338	APOB	apolipoprotein B	GO:0001523 retinoid metabolic process,GO:0001701 in utero embryonic development,GO:0006642 triglyceride mobilization,GO:0006766 vitamin metabolic process,GO:0006775 fat-soluble vitamin metabolic process,GO:0006898 receptor-mediated endocytosis,GO:0007283 spermatogenesis,GO:0007399 nervous system development,GO:0007596 blood coagulation,GO:0007603 phototransduction, visible light,GO:0008203 choles…	GO:0005515 protein binding,GO:0005543 phospholipid binding,GO:0008201 heparin binding,GO:0017127 cholesterol transporter activity,GO:0035473 lipase binding,GO:0050750 low-density lipoprotein particle receptor binding	GO:0005576 extracellular region,GO:0005615 extracellular space,GO:0005737 cytoplasm,GO:0005769 early endosome,GO:0005788 endoplasmic reticulum lumen,GO:0005789 endoplasmic reticulum membrane,GO:0005794 Golgi apparatus,GO:0005829 cytosol,GO:0005886 plasma membrane,GO:0010008 endosome membrane,GO:0015629 actin cytoskeleton,GO:0030669 clathrin-coated endocytic vesicle membrane,GO:0031904 endosome lu…	68.8674	103.364	3.43815	7.69733	3.43815	2.79485	0.812893	-0.298863			OK	OK
CHsGV10001554	CHsGV10001554	ENSG00000120868	XM_011538255.1	317	APAF1	apoptotic peptidase activating factor 1	GO:0001666 response to hypoxia,GO:0001843 neural tube closure,GO:0006915 apoptotic process,GO:0006919 activation of cysteine-type endopeptidase activity involved in apoptotic process,GO:0007399 nervous system development,GO:0007568 aging,GO:0007584 response to nutrient,GO:0008635 activation of cysteine-type endopeptidase activity involved in apoptotic process by cytochrome c,GO:0010659 cardiac mu…	GO:0000166 nucleotide binding,GO:0005515 protein binding,GO:0005524 ATP binding,GO:0008656 cysteine-type endopeptidase activator activity involved in apoptotic process,GO:0031072 heat shock protein binding,GO:0042802 identical protein binding,GO:0043531 ADP binding	GO:0005634 nucleus,GO:0005829 cytosol,GO:0043293 apoptosome,GO:0070062 extracellular exosome	82.8784	151.842	17.4491	56.1749	17.4491	20.3967	1.16892	0.225182			OK	OK
H200000106	H200000106	ENSG00000148926	NM_001124.2	133	ADM	adrenomedullin	GO:0001570 vasculogenesis,GO:0001666 response to hypoxia,GO:0001843 neural tube closure,GO:0001878 response to yeast,GO:0002026 regulation of the force of heart contraction,GO:0002031 G-protein coupled receptor internalization,GO:0006171 cAMP biosynthetic process,GO:0006701 progesterone biosynthetic process,GO:0007165 signal transduction,GO:0007204 positive regulation of cytosolic calcium ion con…	GO:0005102 receptor binding,GO:0005179 hormone activity,GO:0005515 protein binding,GO:0031700 adrenomedullin receptor binding	GO:0005576 extracellular region,GO:0005615 extracellular space,GO:0005737 cytoplasm,GO:0005829 cytosol	748.011	1039.49	682.582	943.819	682.582	342.694	0.502055	-0.994083			OK	OK
CHsGV10001227	CHsGV10001227	ENSG00000173175	NM_001199642.1	111	ADCY5	adenylate cyclase 5	GO:0001973 adenosine receptor signaling pathway,GO:0003091 renal water homeostasis,GO:0006112 energy reserve metabolic process,GO:0006171 cAMP biosynthetic process,GO:0006833 water transport,GO:0007165 signal transduction,GO:0007173 epidermal growth factor receptor signaling pathway,GO:0007189 adenylate cyclase-activating G-protein coupled receptor signaling pathway,GO:0007191 adenylate cyclase-a…	GO:0004016 adenylate cyclase activity,GO:0005524 ATP binding,GO:0008179 adenylate cyclase binding,GO:0046872 metal ion binding,GO:0046982 protein heterodimerization activity	GO:0005622 intracellular,GO:0005829 cytosol,GO:0005886 plasma membrane,GO:0016021 integral component of membrane,GO:0072372 primary cilium	68.6928	107.947	3.26353	12.2807	3.26353	4.45904	1.36632	0.450299			OK	OK
AHsV10001365	AHsV10001365	-	NM_003185.3	6874	TAF4	TATA-box binding protein associated factor 4	GO:0001541 ovarian follicle development,GO:0006352 DNA-templated transcription, initiation,GO:0006366 transcription from RNA polymerase II promoter,GO:0006367 transcription initiation from RNA polymerase II promoter,GO:0006368 transcription elongation from RNA polymerase II promoter,GO:0010467 gene expression,GO:0016032 viral process,GO:0045893 positive regulation of transcription, DNA-templated	GO:0003677 DNA binding,GO:0003700 transcription factor activity, sequence-specific DNA binding,GO:0003713 transcription coactivator activity,GO:0005515 protein binding,GO:0046982 protein heterodimerization activity	GO:0005654 nucleoplasm,GO:0005669 transcription factor TFIID complex,GO:0005737 cytoplasm,GO:0033276 transcription factor TFTC complex,GO:0071339 MLL1 complex	68.1368	103.314	2.70758	7.64747	2.70758	2.77674	1.02554	0.0363894			OK	OK
H200015487	H200015487	ENSG00000166145	XM_011521958.1	6692	SPINT1	serine peptidase inhibitor, Kunitz type 1	GO:0001843 neural tube closure,GO:0010951 negative regulation of endopeptidase activity,GO:0030198 extracellular matrix organization,GO:0045687 positive regulation of glial cell differentiation,GO:0060670 branching involved in labyrinthine layer morphogenesis,GO:0060674 placenta blood vessel development,GO:0071773 cellular response to BMP stimulus,GO:2000178 negative regulation of neural precurso…	GO:0004867 serine-type endopeptidase inhibitor activity	GO:0005576 extracellular region,GO:0005615 extracellular space,GO:0005886 plasma membrane,GO:0016020 membrane,GO:0070062 extracellular exosome	191.362	441.937	125.933	346.271	125.933	125.728	0.998375	-0.00234629			OK	OK
H200000590	H200000590	ENSG00000125398	NM_000346.3	6662	SOX9	SRY-box 9	GO:0001501 skeletal system development,GO:0001502 cartilage condensation,GO:0001503 ossification,GO:0001658 branching involved in ureteric bud morphogenesis,GO:0001708 cell fate specification,GO:0001837 epithelial to mesenchymal transition,GO:0001894 tissue homeostasis,GO:0001934 positive regulation of protein phosphorylation,GO:0001942 hair follicle development,GO:0002053 positive regulation of …	GO:0001046 core promoter sequence-specific DNA binding,GO:0001077 transcriptional activator activity, RNA polymerase II core promoter proximal region sequence-specific binding,GO:0001158 enhancer sequence-specific DNA binding,GO:0003682 chromatin binding,GO:0003700 transcription factor activity, sequence-specific DNA binding,GO:0003705 transcription factor activity, RNA polymerase II distal enhan…	GO:0005634 nucleus,GO:0005654 nucleoplasm,GO:0043234 protein complex,GO:0044798 nuclear transcription factor complex	87.7061	160.336	22.2769	64.669	22.2769	23.4808	1.05404	0.0759365			OK	OK
AHsV10000940	AHsV10000940	ENSG00000106688	XM_011518010.1	6505	SLC1A1	solute carrier family 1 member 1	GO:0006811 ion transport,GO:0007268 synaptic transmission,GO:0007269 neurotransmitter secretion,GO:0010460 positive regulation of heart rate,GO:0014047 glutamate secretion,GO:0042883 cysteine transport,GO:0051260 protein homooligomerization,GO:0051938 L-glutamate import,GO:0055085 transmembrane transport,GO:0070779 D-aspartate import,GO:0089711 L-glutamate transmembrane transport,GO:1903712 cyste…	GO:0005313 L-glutamate transmembrane transporter activity,GO:0005515 protein binding,GO:0015501 glutamate:sodium symporter activity,GO:0016595 glutamate binding,GO:0017153 sodium:dicarboxylate symporter activity,GO:0033229 cysteine transmembrane transporter activity	GO:0005886 plasma membrane,GO:0005887 integral component of plasma membrane,GO:0016020 membrane,GO:0016324 apical plasma membrane,GO:0070062 extracellular exosome	76.3823	155.136	10.953	59.469	10.953	21.5927	1.9714	0.979221			OK	OK
CHsGV10003782	CHsGV10003782	-	NM_003028.2	6461	SHB	Src homology 2 domain containing adaptor protein B	GO:0001525 angiogenesis,GO:0006915 apoptotic process,GO:0007165 signal transduction,GO:0009967 positive regulation of signal transduction,GO:0030154 cell differentiation,GO:0048010 vascular endothelial growth factor receptor signaling pathway	GO:0005070 SH3/SH2 adaptor activity,GO:0005515 protein binding	GO:0005829 cytosol,GO:0005886 plasma membrane	75.9053	129.72	10.476	34.0538	10.476	12.3647	1.18029	0.239139			OK	OK
H200006294	H200006294	ENSG00000197081	NM_000876.3	3482	IGF2R	insulin like growth factor 2 receptor	GO:0001889 liver development,GO:0006898 receptor-mediated endocytosis,GO:0007165 signal transduction,GO:0007186 G-protein coupled receptor signaling pathway,GO:0007283 spermatogenesis,GO:0009791 post-embryonic development,GO:0031100 organ regeneration,GO:0032526 response to retinoic acid,GO:0043065 positive regulation of apoptotic process,GO:0048009 insulin-like growth factor receptor signaling p…	GO:0001948 glycoprotein binding,GO:0001965 G-protein alpha-subunit binding,GO:0001972 retinoic acid binding,GO:0004872 receptor activity,GO:0004930 G-protein coupled receptor activity,GO:0005010 insulin-like growth factor-activated receptor activity,GO:0005215 transporter activity,GO:0005515 protein binding,GO:0005537 mannose binding,GO:0019899 enzyme binding,GO:0031995 insulin-like growth factor…	GO:0005615 extracellular space,GO:0005641 nuclear envelope lumen,GO:0005765 lysosomal membrane,GO:0005768 endosome,GO:0005769 early endosome,GO:0005770 late endosome,GO:0005802 trans-Golgi network,GO:0005887 integral component of plasma membrane,GO:0005925 focal adhesion,GO:0009986 cell surface,GO:0016020 membrane,GO:0030118 clathrin coat,GO:0030139 endocytic vesicle,GO:0030140 trans-Golgi networ…	216.929	479.201	151.5	383.534	151.5	139.258	0.919199	-0.121551			OK	OK
CHsGV10003585	CHsGV10003585	ENSG00000119917	NM_001549.5	3437	IFIT3	interferon induced protein with tetratricopeptide repeats 3	GO:0008285 negative regulation of cell proliferation,GO:0009615 response to virus,GO:0019221 cytokine-mediated signaling pathway,GO:0035457 cellular response to interferon-alpha,GO:0043066 negative regulation of apoptotic process,GO:0051607 defense response to virus,GO:0060337 type I interferon signaling pathway	GO:0003674 molecular_function,GO:0003723 RNA binding,GO:0005515 protein binding,GO:0042802 identical protein binding	GO:0005737 cytoplasm,GO:0005739 mitochondrion,GO:0005829 cytosol	91.2951	125.991	25.8658	30.3245	25.8658	11.0106	0.425681	-1.23216		*	OK	OK
H300002362	H300002362	ENSG00000122592	NR_038832.1	100133311	HOXA-AS3	HOXA cluster antisense RNA 3	-	-	-	69.1706	105.365	3.74138	9.69833	3.74138	3.52139	0.941202	-0.0874237			OK	OK
CHsGV10000753	CHsGV10000753	ENSG00000174669	XR_949900.1	3177	SLC29A2	solute carrier family 29 member 2	GO:0006139 nucleobase-containing compound metabolic process,GO:0008283 cell proliferation,GO:0015858 nucleoside transport,GO:0055085 transmembrane transport,GO:1901642 nucleoside transmembrane transport	GO:0005337 nucleoside transmembrane transporter activity	GO:0005730 nucleolus,GO:0005886 plasma membrane,GO:0005887 integral component of plasma membrane,GO:0016323 basolateral plasma membrane,GO:0031965 nuclear membrane	107.333	191.858	41.9039	96.1917	41.9039	34.9265	0.833491	-0.262761			OK	OK
AHsV10001655	AHsV10001655	ENSG00000164116	NM_001130687.2	2982	GUCY1A3	guanylate cyclase 1, soluble, alpha 3	GO:0006182 cGMP biosynthetic process,GO:0007263 nitric oxide mediated signal transduction,GO:0007596 blood coagulation,GO:0008015 blood circulation,GO:0008217 regulation of blood pressure,GO:0009635 response to herbicide,GO:0014070 response to organic cyclic compound,GO:0030828 positive regulation of cGMP biosynthetic process,GO:0052565 response to defense-related host nitric oxide production,GO:…	GO:0004016 adenylate cyclase activity,GO:0004383 guanylate cyclase activity,GO:0004872 receptor activity,GO:0005515 protein binding,GO:0005525 GTP binding,GO:0020037 heme binding,GO:0046982 protein heterodimerization activity	GO:0005886 plasma membrane,GO:0008074 guanylate cyclase complex, soluble	64.6858	100.371									OK	OK
H200016456	H200016456	ENSG00000137947	NM_001514.5	2959	GTF2B	general transcription factor IIB	GO:0006355 regulation of transcription, DNA-templated,GO:0006366 transcription from RNA polymerase II promoter,GO:0006367 transcription initiation from RNA polymerase II promoter,GO:0006368 transcription elongation from RNA polymerase II promoter,GO:0010467 gene expression,GO:0016032 viral process	GO:0001047 core promoter binding,GO:0005515 protein binding,GO:0008134 transcription factor binding,GO:0008270 zinc ion binding,GO:0046966 thyroid hormone receptor binding	GO:0005634 nucleus,GO:0005654 nucleoplasm,GO:0005730 nucleolus	387.594	1023.62	322.164	927.954	322.164	336.933	1.04584	0.0646649			OK	OK
CHsGV10000554	CHsGV10000554	ENSG00000112293	XM_011514509.1	2822	GPLD1	glycosylphosphatidylinositol specific phospholipase D1	GO:0001503 ossification,GO:0002042 cell migration involved in sprouting angiogenesis,GO:0002062 chondrocyte differentiation,GO:0002430 complement receptor mediated signaling pathway,GO:0006507 GPI anchor release,GO:0008285 negative regulation of cell proliferation,GO:0008286 insulin receptor signaling pathway,GO:0009749 response to glucose,GO:0010595 positive regulation of endothelial cell migrat…	GO:0004621 glycosylphosphatidylinositol phospholipase D activity,GO:0004630 phospholipase D activity,GO:0017080 sodium channel regulator activity	GO:0005578 proteinaceous extracellular matrix,GO:0005615 extracellular space,GO:0005622 intracellular,GO:0005737 cytoplasm,GO:0005765 lysosomal membrane,GO:0043231 intracellular membrane-bounded organelle,GO:0070062 extracellular exosome	69.8064	114.905	4.37711	19.2385	4.37711	6.98534	1.59588	0.674353			OK	OK
DHsGV10000899	DHsGV10000899	ENSG00000214226	XM_011524734.1	339210	C17orf67	chromosome 17 open reading frame 67	-	GO:0005515 protein binding	GO:0005576 extracellular region	104.931	184.667	39.5016	89.0007	39.5016	32.3155	0.818081	-0.289684			OK	OK
CHsGV10002247	CHsGV10002247	ENSG00000171444	NM_001085377.1	4163	MCC	mutated in colorectal cancers	GO:0007165 signal transduction,GO:0010633 negative regulation of epithelial cell migration,GO:0016055 Wnt signaling pathway,GO:0045184 establishment of protein localization,GO:0050680 negative regulation of epithelial cell proliferation,GO:0090090 negative regulation of canonical Wnt signaling pathway	GO:0004872 receptor activity,GO:0005515 protein binding	GO:0005634 nucleus,GO:0005654 nucleoplasm,GO:0005737 cytoplasm,GO:0005886 plasma membrane,GO:0030027 lamellipodium	89.7963	169.235	24.367	73.5685	24.367	26.7122	1.09624	0.132566			OK	OK
CHsGV10000250	CHsGV10000250	ENSG00000128342	NM_001257135.1	3976	LIF	leukemia inhibitory factor	GO:0001974 blood vessel remodeling,GO:0006955 immune response,GO:0007275 multicellular organismal development,GO:0007566 embryo implantation,GO:0008284 positive regulation of cell proliferation,GO:0008285 negative regulation of cell proliferation,GO:0010976 positive regulation of neuron projection development,GO:0016525 negative regulation of angiogenesis,GO:0019827 stem cell population maintenan…	GO:0001135 transcription factor activity, RNA polymerase II transcription factor recruiting,GO:0005102 receptor binding,GO:0005125 cytokine activity,GO:0005146 leukemia inhibitory factor receptor binding,GO:0008083 growth factor activity	GO:0005576 extracellular region,GO:0005615 extracellular space,GO:0005737 cytoplasm	68.7358	109.968	3.30653	14.3013	3.30653	5.19268	1.57044	0.651164			OK	OK
AHsV10002441	AHsV10002441	ENSG00000134333	NR_028500.1	3939	LDHA	lactate dehydrogenase A	GO:0001666 response to hypoxia,GO:0006090 pyruvate metabolic process,GO:0006096 glycolytic process,GO:0007584 response to nutrient,GO:0009749 response to glucose,GO:0019661 glucose catabolic process to lactate via pyruvate,GO:0021762 substantia nigra development,GO:0031668 cellular response to extracellular stimulus,GO:0042493 response to drug,GO:0042542 response to hydrogen peroxide,GO:0043065 p…	GO:0004459 L-lactate dehydrogenase activity,GO:0005515 protein binding,GO:0019900 kinase binding,GO:0042802 identical protein binding,GO:0051287 NAD binding	GO:0005634 nucleus,GO:0005739 mitochondrion,GO:0005829 cytosol,GO:0016020 membrane,GO:0035686 sperm fibrous sheath,GO:0070062 extracellular exosome	4019.97	9612.02	3954.54	9516.36	3954.54	3455.32	0.873761	-0.194689			OK	OK
H200006410	H200006410	ENSG00000128928	XR_243098.2	3712	IVD	isovaleryl-CoA dehydrogenase	GO:0006552 leucine catabolic process,GO:0009083 branched-chain amino acid catabolic process,GO:0033539 fatty acid beta-oxidation using acyl-CoA dehydrogenase,GO:0034641 cellular nitrogen compound metabolic process,GO:0044281 small molecule metabolic process,GO:0055088 lipid homeostasis	GO:0000062 fatty-acyl-CoA binding,GO:0008470 isovaleryl-CoA dehydrogenase activity,GO:0009055 electron carrier activity,GO:0050660 flavin adenine dinucleotide binding,GO:0052890 oxidoreductase activity, acting on the CH-CH group of donors, with a flavin as acceptor	GO:0005739 mitochondrion,GO:0005759 mitochondrial matrix	284.353	613.09	218.923	517.423	218.923	187.872	0.858165	-0.220673			OK	OK
AHsV10001919	AHsV10001919	ENSG00000139626	XM_005268852.3	3695	ITGB7	integrin subunit beta 7	GO:0003366 cell-matrix adhesion involved in ameboidal cell migration,GO:0007155 cell adhesion,GO:0007160 cell-matrix adhesion,GO:0007229 integrin-mediated signaling pathway,GO:0030198 extracellular matrix organization,GO:0034113 heterotypic cell-cell adhesion,GO:0034446 substrate adhesion-dependent cell spreading,GO:0043113 receptor clustering,GO:0046718 viral entry into host cell,GO:0050776 regu…	GO:0001618 virus receptor activity,GO:0005515 protein binding,GO:0046872 metal ion binding,GO:0050839 cell adhesion molecule binding	GO:0005886 plasma membrane,GO:0008305 integrin complex,GO:0009986 cell surface,GO:0016020 membrane,GO:0034669 integrin alpha4-beta7 complex,GO:0043235 receptor complex,GO:0070062 extracellular exosome	65.2559	99.9888									OK	OK
CHsGV10003597	CHsGV10003597	ENSG00000169679	NM_004336.4	699	BUB1	BUB1 mitotic checkpoint serine/threonine kinase	GO:0000278 mitotic cell cycle,GO:0006468 protein phosphorylation,GO:0006915 apoptotic process,GO:0007059 chromosome segregation,GO:0007063 regulation of sister chromatid cohesion,GO:0007067 mitotic nuclear division,GO:0007093 mitotic cell cycle checkpoint,GO:0007094 mitotic spindle assembly checkpoint,GO:0007264 small GTPase mediated signal transduction,GO:0008283 cell proliferation,GO:0016032 vi…	GO:0004672 protein kinase activity,GO:0004674 protein serine/threonine kinase activity,GO:0005515 protein binding,GO:0005524 ATP binding	GO:0000776 kinetochore,GO:0000777 condensed chromosome kinetochore,GO:0000942 condensed nuclear chromosome outer kinetochore,GO:0005654 nucleoplasm,GO:0005737 cytoplasm,GO:0005829 cytosol,GO:0016020 membrane	213.405	724.506	147.976	628.84	147.976	228.327	1.543	0.625738			OK	OK
AHsV10000714	AHsV10000714	ENSG00000137948	XM_011542036.1	676	BRDT	bromodomain, testis-specific	GO:0001207 histone displacement,GO:0006338 chromatin remodeling,GO:0006351 transcription, DNA-templated,GO:0006397 mRNA processing,GO:0007140 male meiosis,GO:0007141 male meiosis I,GO:0007283 spermatogenesis,GO:0008380 RNA splicing,GO:0030154 cell differentiation,GO:0043484 regulation of RNA splicing,GO:0051039 positive regulation of transcription involved in meiotic cell cycle	GO:0003713 transcription coactivator activity,GO:0042393 histone binding,GO:0070577 lysine-acetylated histone binding	GO:0005634 nucleus	65.0191	100.692									OK	OK
AHsV10003005	AHsV10003005	ENSG00000251400	NM_001202404.1	501	ALDH7A1	aldehyde dehydrogenase 7 family member A1	GO:0006081 cellular aldehyde metabolic process,GO:0006554 lysine catabolic process,GO:0007605 sensory perception of sound,GO:0019285 glycine betaine biosynthetic process from choline,GO:0034641 cellular nitrogen compound metabolic process,GO:0044281 small molecule metabolic process,GO:0055114 oxidation-reduction process	GO:0004029 aldehyde dehydrogenase (NAD) activity,GO:0004043 L-aminoadipate-semialdehyde dehydrogenase activity,GO:0005515 protein binding,GO:0008802 betaine-aldehyde dehydrogenase activity	GO:0005634 nucleus,GO:0005737 cytoplasm,GO:0005739 mitochondrion,GO:0005759 mitochondrial matrix,GO:0005829 cytosol,GO:0070062 extracellular exosome	1250.85	3654.97	1185.42	3559.3	1185.42	1292.36	1.09021	0.124605			OK	OK
AHsV10003554	AHsV10003554	ENSG00000128272	NM_001675.4	468	ATF4	activating transcription factor 4	GO:0006094 gluconeogenesis,GO:0006355 regulation of transcription, DNA-templated,GO:0006366 transcription from RNA polymerase II promoter,GO:0006520 cellular amino acid metabolic process,GO:0007214 gamma-aminobutyric acid signaling pathway,GO:0010575 positive regulation of vascular endothelial growth factor production,GO:0010628 positive regulation of gene expression,GO:0030968 endoplasmic reticu…	GO:0000977 RNA polymerase II regulatory region sequence-specific DNA binding,GO:0000978 RNA polymerase II core promoter proximal region sequence-specific DNA binding,GO:0000981 RNA polymerase II transcription factor activity, sequence-specific DNA binding,GO:0001046 core promoter sequence-specific DNA binding,GO:0001076 transcription factor activity, RNA polymerase II transcription factor binding…	GO:0005634 nucleus,GO:0005654 nucleoplasm,GO:0005737 cytoplasm,GO:0005815 microtubule organizing center,GO:0032590 dendrite membrane,GO:0034399 nuclear periphery,GO:0043005 neuron projection,GO:1990037 Lewy body core,GO:1990589 ATF4-CREB1 transcription factor complex,GO:1990590 ATF1-ATF4 transcription factor complex,GO:1990617 CHOP-ATF4 complex	90.8936	182.651	25.4644	86.9839	25.4644	31.5832	1.24029	0.310676			OK	OK
H300012616	H300012616	ENSG00000166825	XM_011521473.1	290	ANPEP	alanyl aminopeptidase, membrane	GO:0001525 angiogenesis,GO:0002003 angiotensin maturation,GO:0006725 cellular aromatic compound metabolic process,GO:0030154 cell differentiation,GO:0035814 negative regulation of renal sodium excretion,GO:0043171 peptide catabolic process,GO:0044267 cellular protein metabolic process,GO:0046718 viral entry into host cell	GO:0001618 virus receptor activity,GO:0004177 aminopeptidase activity,GO:0004872 receptor activity,GO:0008237 metallopeptidase activity,GO:0008270 zinc ion binding,GO:0042277 peptide binding,GO:0070006 metalloaminopeptidase activity	GO:0005615 extracellular space,GO:0005765 lysosomal membrane,GO:0005793 endoplasmic reticulum-Golgi intermediate compartment,GO:0005829 cytosol,GO:0005887 integral component of plasma membrane,GO:0009897 external side of plasma membrane,GO:0012506 vesicle membrane,GO:0031983 vesicle lumen,GO:0070062 extracellular exosome	111.033	225.095	45.6038	129.428	45.6038	46.9944	1.03049	0.0433333			OK	OK
H200016254	H200016254	ENSG00000162551	NM_000478.5	249	ALPL	alkaline phosphatase, liver/bone/kidney	GO:0001501 skeletal system development,GO:0001649 osteoblast differentiation,GO:0001958 endochondral ossification,GO:0003006 developmental process involved in reproduction,GO:0016311 dephosphorylation,GO:0032496 response to lipopolysaccharide,GO:0033280 response to vitamin D,GO:0046677 response to antibiotic,GO:0051384 response to glucocorticoid,GO:0071407 cellular response to organic cyclic comp…	GO:0004035 alkaline phosphatase activity,GO:0005515 protein binding,GO:0016462 pyrophosphatase activity,GO:0046872 metal ion binding	GO:0005578 proteinaceous extracellular matrix,GO:0005615 extracellular space,GO:0005886 plasma membrane,GO:0016020 membrane,GO:0016021 integral component of membrane,GO:0031225 anchored component of membrane,GO:0070062 extracellular exosome	122.368	243.892	56.9382	148.225	56.9382	53.8194	0.945225	-0.0812703			OK	OK
AHsV10001428	AHsV10001428	ENSG00000248746	NR_047663.2	89	ACTN3	actinin alpha 3 (gene/pseudogene)	GO:0014728 regulation of the force of skeletal muscle contraction,GO:0014732 skeletal muscle atrophy,GO:0014883 transition between fast and slow fiber,GO:0014894 response to denervation involved in regulation of muscle adaptation,GO:0030049 muscle filament sliding,GO:0042981 regulation of apoptotic process,GO:0045820 negative regulation of glycolytic process,GO:0048041 focal adhesion assembly,GO:…	GO:0003779 actin binding,GO:0005178 integrin binding,GO:0005509 calcium ion binding,GO:0005515 protein binding,GO:0008307 structural constituent of muscle,GO:0042803 protein homodimerization activity,GO:0044325 ion channel binding	GO:0005622 intracellular,GO:0005829 cytosol,GO:0005884 actin filament,GO:0005925 focal adhesion,GO:0031143 pseudopodium,GO:0070062 extracellular exosome	86.6844	215.961	21.2551	120.294	21.2551	43.6778	2.05493	1.03909	*		OK	OK
H300013578	H300013578	ENSG00000143727	NM_001040649.2	52	ACP1	acid phosphatase 1, soluble	GO:0035335 peptidyl-tyrosine dephosphorylation	GO:0003993 acid phosphatase activity,GO:0004726 non-membrane spanning protein tyrosine phosphatase activity,GO:0005515 protein binding	GO:0005737 cytoplasm,GO:0009898 cytoplasmic side of plasma membrane,GO:0070062 extracellular exosome	1135.41	3225.63	1069.98	3129.97	1069.98	1136.47	1.06214	0.0869767			OK	OK
H200001688	H200001688	ENSG00000116266	NM_007269.2	6814	STXBP3	syntaxin binding protein 3	GO:0006904 vesicle docking involved in exocytosis,GO:0007420 brain development,GO:0007596 blood coagulation,GO:0015758 glucose transport,GO:0022615 protein to membrane docking,GO:0030073 insulin secretion,GO:0030168 platelet activation,GO:0032868 response to insulin,GO:0043312 neutrophil degranulation,GO:0045955 negative regulation of calcium ion-dependent exocytosis,GO:0051291 protein heteroolig…	GO:0005515 protein binding,GO:0017075 syntaxin-1 binding,GO:0019905 syntaxin binding	GO:0005829 cytosol,GO:0005886 plasma membrane,GO:0016323 basolateral plasma membrane,GO:0016324 apical plasma membrane,GO:0031091 platelet alpha granule,GO:0042581 specific granule,GO:0070062 extracellular exosome,GO:0070820 tertiary granule	352.169	885.428	286.74	789.761	286.74	286.757	1.00006	8.22313e-05			OK	OK
CHsGV10002207	CHsGV10002207	ENSG00000172164	NM_021021.3	6641	SNTB1	syntrophin beta 1	GO:0006936 muscle contraction	GO:0003779 actin binding,GO:0005198 structural molecule activity,GO:0005515 protein binding,GO:0005516 calmodulin binding,GO:0030165 PDZ domain binding	GO:0005737 cytoplasm,GO:0005856 cytoskeleton,GO:0005925 focal adhesion,GO:0016010 dystrophin-associated glycoprotein complex,GO:0042383 sarcolemma,GO:0043234 protein complex,GO:0045202 synapse	82.3663	131.477	16.937	35.8108	16.937	13.0026	0.767706	-0.381374			OK	OK
AHsV10002699	AHsV10002699	ENSG00000164975	XR_929315.1	6619	SNAPC3	small nuclear RNA activating complex polypeptide 3	GO:0006355 regulation of transcription, DNA-templated,GO:0006366 transcription from RNA polymerase II promoter,GO:0006383 transcription from RNA polymerase III promoter,GO:0009301 snRNA transcription,GO:0010467 gene expression	GO:0003677 DNA binding,GO:0005515 protein binding	GO:0005634 nucleus,GO:0005654 nucleoplasm	174.709	540.832	109.28	445.166	109.28	161.636	1.47911	0.564727			OK	OK
CHsGV10000069	CHsGV10000069	ENSG00000124193	NR_034009.1	6431	SRSF6	serine/arginine-rich splicing factor 6	GO:0000380 alternative mRNA splicing, via spliceosome,GO:0000381 regulation of alternative mRNA splicing, via spliceosome,GO:0000398 mRNA splicing, via spliceosome,GO:0006366 transcription from RNA polymerase II promoter,GO:0006369 termination of RNA polymerase II transcription,GO:0006376 mRNA splice site selection,GO:0006406 mRNA export from nucleus,GO:0008380 RNA splicing,GO:0010467 gene expres…	GO:0000166 nucleotide binding,GO:0003723 RNA binding,GO:0005515 protein binding,GO:0036002 pre-mRNA binding,GO:0044822 poly(A) RNA binding	GO:0005654 nucleoplasm,GO:0016607 nuclear speck	182.847	238.692	117.418	143.025	117.418	51.9313	0.442279	-1.17697		*	OK	OK
AHsV10002454	AHsV10002454	ENSG00000001617	NM_001318800.1	6405	SEMA3F	semaphorin 3F	GO:0001755 neural crest cell migration,GO:0007411 axon guidance,GO:0021612 facial nerve structural organization,GO:0021637 trigeminal nerve structural organization,GO:0021675 nerve development,GO:0021785 branchiomotor neuron axon guidance,GO:0030335 positive regulation of cell migration,GO:0036486 ventral trunk neural crest cell migration,GO:0048843 negative regulation of axon extension involved …	GO:0030215 semaphorin receptor binding,GO:0038191 neuropilin binding,GO:0045499 chemorepellent activity	GO:0005615 extracellular space	106.241	198.723	40.812	103.056	40.812	37.419	0.916861	-0.125225			OK	OK
H200006097	H200006097	ENSG00000125968	NM_181353.2	3397	ID1	inhibitor of DNA binding 1, dominant negative helix-loop-helix protein	GO:0000122 negative regulation of transcription from RNA polymerase II promoter,GO:0001525 angiogenesis,GO:0001886 endothelial cell morphogenesis,GO:0006351 transcription, DNA-templated,GO:0007179 transforming growth factor beta receptor signaling pathway,GO:0007420 brain development,GO:0007507 heart development,GO:0007623 circadian rhythm,GO:0010621 negative regulation of transcription by transc…	GO:0003700 transcription factor activity, sequence-specific DNA binding,GO:0005515 protein binding,GO:0008022 protein C-terminus binding,GO:0008134 transcription factor binding,GO:0042803 protein homodimerization activity,GO:0047485 protein N-terminus binding,GO:0070628 proteasome binding	GO:0005634 nucleus,GO:0005654 nucleoplasm,GO:0005794 Golgi apparatus,GO:0005813 centrosome	1645.01	3045.6	1579.58	2949.93	1579.58	1071.1	0.678092	-0.560447			OK	OK
H200000632	H200000632	ENSG00000173692	NM_000867.4	3357	HTR2B	5-hydroxytryptamine receptor 2B	GO:0001755 neural crest cell migration,GO:0001819 positive regulation of cytokine production,GO:0001938 positive regulation of endothelial cell proliferation,GO:0002031 G-protein coupled receptor internalization,GO:0003007 heart morphogenesis,GO:0003300 cardiac muscle hypertrophy,GO:0006182 cGMP biosynthetic process,GO:0006874 cellular calcium ion homeostasis,GO:0007186 G-protein coupled receptor…	GO:0001965 G-protein alpha-subunit binding,GO:0004993 G-protein coupled serotonin receptor activity,GO:0005096 GTPase activator activity,GO:0008144 drug binding,GO:0051378 serotonin binding	GO:0005737 cytoplasm,GO:0005886 plasma membrane,GO:0005887 integral component of plasma membrane,GO:0030054 cell junction,GO:0030425 dendrite,GO:0043025 neuronal cell body,GO:0045202 synapse	64.0542	93.5653									OK	OK
AHsV10002176	AHsV10002176	ENSG00000117305	NM_000191.2	3155	HMGCL	3-hydroxymethyl-3-methylglutaryl-CoA lyase	GO:0001889 liver development,GO:0006552 leucine catabolic process,GO:0006637 acyl-CoA metabolic process,GO:0007005 mitochondrion organization,GO:0007584 response to nutrient,GO:0042594 response to starvation,GO:0044255 cellular lipid metabolic process,GO:0044281 small molecule metabolic process,GO:0046950 cellular ketone body metabolic process,GO:0046951 ketone body biosynthetic process,GO:005126…	GO:0000062 fatty-acyl-CoA binding,GO:0000287 magnesium ion binding,GO:0004419 hydroxymethylglutaryl-CoA lyase activity,GO:0005102 receptor binding,GO:0030145 manganese ion binding,GO:0031406 carboxylic acid binding,GO:0042803 protein homodimerization activity,GO:0046872 metal ion binding	GO:0005739 mitochondrion,GO:0005743 mitochondrial inner membrane,GO:0005759 mitochondrial matrix,GO:0005777 peroxisome	94.7286	246.709	29.2993	151.042	29.2993	54.8424	1.8718	0.904423			OK	OK
AHsV10002770	AHsV10002770	ENSG00000231389	XM_011514559.1	3113	HLA-DPA1	major histocompatibility complex, class II, DP alpha 1	GO:0006955 immune response,GO:0019221 cytokine-mediated signaling pathway,GO:0019886 antigen processing and presentation of exogenous peptide antigen via MHC class II,GO:0031295 T cell costimulation,GO:0032729 positive regulation of interferon-gamma production,GO:0042102 positive regulation of T cell proliferation,GO:0050852 T cell receptor signaling pathway,GO:0050870 positive regulation of T ce…	GO:0032395 MHC class II receptor activity,GO:0042605 peptide antigen binding	GO:0000139 Golgi membrane,GO:0005765 lysosomal membrane,GO:0005886 plasma membrane,GO:0005887 integral component of plasma membrane,GO:0009986 cell surface,GO:0010008 endosome membrane,GO:0012507 ER to Golgi transport vesicle membrane,GO:0030658 transport vesicle membrane,GO:0030666 endocytic vesicle membrane,GO:0030669 clathrin-coated endocytic vesicle membrane,GO:0032588 trans-Golgi network mem…	93.6731	181.156	28.2438	85.489	28.2438	31.0404	1.09902	0.136215			OK	OK
H300019897	H300019897	ENSG00000082701	NM_001146156.1	2932	GSK3B	glycogen synthase kinase 3 beta	GO:0000320 re-entry into mitotic cell cycle,GO:0001837 epithelial to mesenchymal transition,GO:0001954 positive regulation of cell-matrix adhesion,GO:0005977 glycogen metabolic process,GO:0006349 regulation of gene expression by genetic imprinting,GO:0006468 protein phosphorylation,GO:0006611 protein export from nucleus,GO:0006983 ER overload response,GO:0007173 epidermal growth factor receptor s…	GO:0001085 RNA polymerase II transcription factor binding,GO:0002039 p53 binding,GO:0004672 protein kinase activity,GO:0004674 protein serine/threonine kinase activity,GO:0005178 integrin binding,GO:0005515 protein binding,GO:0005524 ATP binding,GO:0008013 beta-catenin binding,GO:0016301 kinase activity,GO:0019901 protein kinase binding,GO:0031625 ubiquitin protein ligase binding,GO:0034236 prote…	GO:0005634 nucleus,GO:0005737 cytoplasm,GO:0005739 mitochondrion,GO:0005813 centrosome,GO:0005829 cytosol,GO:0005886 plasma membrane,GO:0030424 axon,GO:0030426 growth cone,GO:0030529 intracellular ribonucleoprotein complex,GO:0030877 beta-catenin destruction complex,GO:0043025 neuronal cell body,GO:0043197 dendritic spine,GO:0043198 dendritic shaft,GO:0045121 membrane raft,GO:0048471 perinuclear …	148.222	332.381	82.7927	236.714	82.7927	85.9492	1.03812	0.0539802			OK	OK
H200012321	H200012321	ENSG00000164082	NM_001130063.1	2912	GRM2	glutamate receptor, metabotropic 2	GO:0007194 negative regulation of adenylate cyclase activity,GO:0007196 adenylate cyclase-inhibiting G-protein coupled glutamate receptor signaling pathway,GO:0007268 synaptic transmission,GO:0014047 glutamate secretion	GO:0001641 group II metabotropic glutamate receptor activity,GO:0004930 G-protein coupled receptor activity,GO:0005246 calcium channel regulator activity,GO:0005515 protein binding,GO:0008066 glutamate receptor activity	GO:0005622 intracellular,GO:0005886 plasma membrane,GO:0005887 integral component of plasma membrane,GO:0030054 cell junction,GO:0030424 axon,GO:0030425 dendrite,GO:0042734 presynaptic membrane	67.6987	105.242	2.26938	9.57482	2.26938	3.47655	1.53194	0.615357			OK	OK
H200014968	H200014968	ENSG00000127955	NM_001256414.1	2770	GNAI1	guanine nucleotide binding protein (G protein), alpha inhibiting activity polypeptide 1	GO:0007049 cell cycle,GO:0007186 G-protein coupled receptor signaling pathway,GO:0007188 adenylate cyclase-modulating G-protein coupled receptor signaling pathway,GO:0007193 adenylate cyclase-inhibiting G-protein coupled receptor signaling pathway,GO:0007268 synaptic transmission,GO:0007596 blood coagulation,GO:0008152 metabolic process,GO:0030168 platelet activation,GO:0043434 response to peptid…	GO:0000287 magnesium ion binding,GO:0001664 G-protein coupled receptor binding,GO:0003924 GTPase activity,GO:0004871 signal transducer activity,GO:0005515 protein binding,GO:0005525 GTP binding,GO:0019003 GDP binding,GO:0031683 G-protein beta/gamma-subunit complex binding,GO:0031821 G-protein coupled serotonin receptor binding,GO:0032794 GTPase activating protein binding	GO:0005634 nucleus,GO:0005737 cytoplasm,GO:0005765 lysosomal membrane,GO:0005813 centrosome,GO:0005834 heterotrimeric G-protein complex,GO:0005886 plasma membrane,GO:0030496 midbody,GO:0045121 membrane raft,GO:0070062 extracellular exosome	88.4292	189.062	22.9999	93.3958	22.9999	33.9113	1.47441	0.560139			OK	OK
CHsGV10000699	CHsGV10000699	ENSG00000250571	NM_138465.3	2738	GLI4	GLI family zinc finger 4	GO:0006355 regulation of transcription, DNA-templated,GO:0008150 biological_process	GO:0003674 molecular_function,GO:0003677 DNA binding,GO:0003700 transcription factor activity, sequence-specific DNA binding,GO:0046872 metal ion binding	GO:0005634 nucleus	66.8035	105.097		9.43078		3.42424					OK	OK
CHsGV10001806	CHsGV10001806	ENSG00000120289	NM_002367.3	4115	MAGEB4	MAGE family member B4	-	GO:0005515 protein binding	-	75.9186	121.835	10.4894	26.1685	10.4894	9.50159	0.905831	-0.142686			OK	OK
H200006540	H200006540	ENSG00000112769	NM_002290.4	3910	LAMA4	laminin subunit alpha 4	GO:0007155 cell adhesion,GO:0030155 regulation of cell adhesion,GO:0030198 extracellular matrix organization,GO:0030334 regulation of cell migration,GO:0045995 regulation of embryonic development	GO:0005102 receptor binding,GO:0005201 extracellular matrix structural constituent,GO:0005515 protein binding	GO:0005576 extracellular region,GO:0005604 basement membrane,GO:0005605 basal lamina,GO:0031012 extracellular matrix,GO:0070062 extracellular exosome	72.0812	115.391	6.65192	19.7247	6.65192	7.16189	1.07666	0.106569			OK	OK
CHsGV10002730	CHsGV10002730	-	XM_011524793.1	3885	KRT34	keratin 34, type I	GO:0008544 epidermis development	GO:0005198 structural molecule activity	GO:0005615 extracellular space,GO:0005882 intermediate filament,GO:0070062 extracellular exosome	65.1198	93.2997									OK	OK
CHsGV10002360	CHsGV10002360	ENSG00000005884	XM_005257308.1	3675	ITGA3	integrin subunit alpha 3	GO:0001764 neuron migration,GO:0007160 cell-matrix adhesion,GO:0007229 integrin-mediated signaling pathway,GO:0007507 heart development,GO:0007596 blood coagulation,GO:0007613 memory,GO:0010628 positive regulation of gene expression,GO:0010634 positive regulation of epithelial cell migration,GO:0010811 positive regulation of cell-substrate adhesion,GO:0010976 positive regulation of neuron project…	GO:0001948 glycoprotein binding,GO:0001968 fibronectin binding,GO:0002020 protease binding,GO:0005178 integrin binding,GO:0005515 protein binding,GO:0005518 collagen binding,GO:0019904 protein domain specific binding,GO:0043236 laminin binding,GO:0046872 metal ion binding,GO:0046982 protein heterodimerization activity	GO:0005886 plasma membrane,GO:0005925 focal adhesion,GO:0008305 integrin complex,GO:0009897 external side of plasma membrane,GO:0009986 cell surface,GO:0016323 basolateral plasma membrane,GO:0030426 growth cone,GO:0031527 filopodium membrane,GO:0034667 integrin alpha3-beta1 complex,GO:0043235 receptor complex,GO:0048471 perinuclear region of cytoplasm,GO:0060076 excitatory synapse,GO:0070062 extr…	68.2897	104.871	2.86045	9.20445	2.86045	3.34207	1.16837	0.224497			OK	OK
H200016082	H200016082	ENSG00000027644	NM_014215.2	3645	INSRR	insulin receptor-related receptor	GO:0007169 transmembrane receptor protein tyrosine kinase signaling pathway,GO:0018108 peptidyl-tyrosine phosphorylation,GO:0030238 male sex determination,GO:0031532 actin cytoskeleton reorganization,GO:0046777 protein autophosphorylation,GO:0071469 cellular response to alkaline pH	GO:0004714 transmembrane receptor protein tyrosine kinase activity,GO:0005524 ATP binding,GO:0043548 phosphatidylinositol 3-kinase binding,GO:0043560 insulin receptor substrate binding	GO:0005887 integral component of plasma membrane,GO:0043235 receptor complex	66.413	101.414		5.74754		2.08689					OK	OK
CHsGV10000322	CHsGV10000322	ENSG00000116985	XM_011542023.1	656	BMP8B	bone morphogenetic protein 8b	GO:0001501 skeletal system development,GO:0001503 ossification,GO:0010862 positive regulation of pathway-restricted SMAD protein phosphorylation,GO:0030509 BMP signaling pathway,GO:0040007 growth,GO:0042981 regulation of apoptotic process,GO:0043408 regulation of MAPK cascade,GO:0048468 cell development,GO:0051216 cartilage development,GO:0060395 SMAD protein signal transduction	GO:0005125 cytokine activity,GO:0005160 transforming growth factor beta receptor binding,GO:0008083 growth factor activity,GO:0070700 BMP receptor binding	GO:0005615 extracellular space	69.4476	102.721	4.01834	7.05445	4.01834	2.56142	0.637432	-0.649657			OK	OK
CHsGV10000006	CHsGV10000006	ENSG00000145692	NM_001713.2	635	BHMT	betaine--homocysteine S-methyltransferase	GO:0000096 sulfur amino acid metabolic process,GO:0006479 protein methylation,GO:0006577 amino-acid betaine metabolic process,GO:0006579 amino-acid betaine catabolic process,GO:0034641 cellular nitrogen compound metabolic process,GO:0044281 small molecule metabolic process,GO:0046500 S-adenosylmethionine metabolic process,GO:0050666 regulation of homocysteine metabolic process,GO:0071267 L-methio…	GO:0008270 zinc ion binding,GO:0008898 S-adenosylmethionine-homocysteine S-methyltransferase activity,GO:0047150 betaine-homocysteine S-methyltransferase activity	GO:0005737 cytoplasm,GO:0005829 cytosol,GO:0070062 extracellular exosome	74.2704	144.197	8.84109	48.5299	8.84109	17.6209	1.99306	0.994988			OK	OK
AHsV10000952	AHsV10000952	ENSG00000099889	NM_001670.2	421	ARVCF	armadillo repeat gene deleted in velocardiofacial syndrome	GO:0007155 cell adhesion,GO:0007275 multicellular organismal development,GO:0016337 single organismal cell-cell adhesion,GO:0016339 calcium-dependent cell-cell adhesion via plasma membrane cell adhesion molecules	GO:0005515 protein binding	GO:0005622 intracellular,GO:0005634 nucleus,GO:0005737 cytoplasm,GO:0005886 plasma membrane	68.1051	107.967	2.67581	12.3003	2.67581	4.46616	1.66909	0.73906			OK	OK
H200011672	H200011672	ENSG00000168421	NM_001278369.1	399	RHOH	ras homolog family member H	GO:0006355 regulation of transcription, DNA-templated,GO:0007264 small GTPase mediated signal transduction,GO:0030217 T cell differentiation,GO:0034260 negative regulation of GTPase activity,GO:0042326 negative regulation of phosphorylation,GO:0043124 negative regulation of I-kappaB kinase/NF-kappaB signaling,GO:0045576 mast cell activation,GO:0051056 regulation of small GTPase mediated signal tr…	GO:0005095 GTPase inhibitor activity,GO:0005515 protein binding,GO:0005525 GTP binding,GO:0017048 Rho GTPase binding,GO:0019210 kinase inhibitor activity	GO:0001772 immunological synapse,GO:0005737 cytoplasm,GO:0005829 cytosol,GO:0005886 plasma membrane	103.174	226.006	37.7448	130.339	37.7448	47.3252	1.25382	0.326331			OK	OK
H200000635	H200000635	ENSG00000143149	XM_011509294.1	223	ALDH9A1	aldehyde dehydrogenase 9 family member A1	GO:0001822 kidney development,GO:0001889 liver development,GO:0006081 cellular aldehyde metabolic process,GO:0009083 branched-chain amino acid catabolic process,GO:0034641 cellular nitrogen compound metabolic process,GO:0042136 neurotransmitter biosynthetic process,GO:0042445 hormone metabolic process,GO:0044281 small molecule metabolic process,GO:0045329 carnitine biosynthetic process,GO:0055114…	GO:0004028 3-chloroallyl aldehyde dehydrogenase activity,GO:0004029 aldehyde dehydrogenase (NAD) activity,GO:0019145 aminobutyraldehyde dehydrogenase activity,GO:0033737 1-pyrroline dehydrogenase activity,GO:0042803 protein homodimerization activity,GO:0043176 amine binding,GO:0047105 4-trimethylammoniobutyraldehyde dehydrogenase activity,GO:0051287 NAD binding	GO:0005737 cytoplasm,GO:0005739 mitochondrion,GO:0005829 cytosol,GO:0070062 extracellular exosome	627.22	1717.22	561.791	1621.55	561.791	588.772	1.04803	0.0676759			OK	OK
AHsV10003500	AHsV10003500	ENSG00000162433	NM_001005353.2	205	AK4	adenylate kinase 4	GO:0001889 liver development,GO:0006165 nucleoside diphosphate phosphorylation,GO:0006172 ADP biosynthetic process,GO:0007420 brain development,GO:0009142 nucleoside triphosphate biosynthetic process,GO:0015949 nucleobase-containing small molecule interconversion,GO:0042493 response to drug,GO:0044281 small molecule metabolic process,GO:0046033 AMP metabolic process,GO:0046034 ATP metabolic proce…	GO:0004017 adenylate kinase activity,GO:0004550 nucleoside diphosphate kinase activity,GO:0005524 ATP binding,GO:0005525 GTP binding,GO:0046899 nucleoside triphosphate adenylate kinase activity	GO:0005739 mitochondrion,GO:0005759 mitochondrial matrix,GO:0070062 extracellular exosome	3690.24	8591.29	3624.81	8495.62	3624.81	3084.7	0.850996	-0.232776			OK	OK
CHsGV10000785	CHsGV10000785	-	XM_011523815.1	29	ABR	active BCR-related	GO:0002692 negative regulation of cellular extravasation,GO:0007264 small GTPase mediated signal transduction,GO:0007420 brain development,GO:0030036 actin cytoskeleton organization,GO:0032496 response to lipopolysaccharide,GO:0035023 regulation of Rho protein signal transduction,GO:0042472 inner ear morphogenesis,GO:0043065 positive regulation of apoptotic process,GO:0043114 regulation of vascul…	GO:0005089 Rho guanyl-nucleotide exchange factor activity,GO:0005096 GTPase activator activity	GO:0005829 cytosol,GO:0005886 plasma membrane,GO:0016020 membrane	116.815	221.782	51.3853	126.116	51.3853	45.7916	0.891143	-0.166271			OK	OK
H300019559	H300019559	ENSG00000175899	XM_006719056.2	2	A2M	alpha-2-macroglobulin	GO:0001869 negative regulation of complement activation, lectin pathway,GO:0002576 platelet degranulation,GO:0007264 small GTPase mediated signal transduction,GO:0007596 blood coagulation,GO:0007597 blood coagulation, intrinsic pathway,GO:0010951 negative regulation of endopeptidase activity,GO:0022617 extracellular matrix disassembly,GO:0030168 platelet activation,GO:0030198 extracellular matrix…	GO:0002020 protease binding,GO:0004867 serine-type endopeptidase inhibitor activity,GO:0005102 receptor binding,GO:0005515 protein binding,GO:0019838 growth factor binding,GO:0019899 enzyme binding,GO:0019959 interleukin-8 binding,GO:0019966 interleukin-1 binding,GO:0043120 tumor necrosis factor binding,GO:0048306 calcium-dependent protein binding	GO:0005576 extracellular region,GO:0005829 cytosol,GO:0031093 platelet alpha granule lumen,GO:0070062 extracellular exosome,GO:0072562 blood microparticle	73.3744	117.697	7.94512	22.0305	7.94512	7.99911	1.0068	0.00976996			OK	OK
H300010779	H300010779	ENSG00000135365	XM_011520181.1	51317	PHF21A	PHD finger protein 21A	GO:0000122 negative regulation of transcription from RNA polymerase II promoter,GO:0001967 suckling behavior,GO:0006325 chromatin organization,GO:0006351 transcription, DNA-templated,GO:0006355 regulation of transcription, DNA-templated,GO:0007596 blood coagulation,GO:0016568 chromatin modification	GO:0000977 RNA polymerase II regulatory region sequence-specific DNA binding,GO:0003682 chromatin binding,GO:0003712 transcription cofactor activity,GO:0005515 protein binding,GO:0008270 zinc ion binding,GO:0042393 histone binding	GO:0000118 histone deacetylase complex,GO:0005654 nucleoplasm,GO:1990391 DNA repair complex	208.908	517.934	143.479	422.267	143.479	153.322	1.0686	0.0957273			OK	OK
H200011981	H200011981	ENSG00000113555	NM_016580.3	51294	PCDH12	protocadherin 12	GO:0005977 glycogen metabolic process,GO:0007156 homophilic cell adhesion via plasma membrane adhesion molecules,GO:0008038 neuron recognition,GO:0016339 calcium-dependent cell-cell adhesion via plasma membrane cell adhesion molecules,GO:0060711 labyrinthine layer development	GO:0005509 calcium ion binding	GO:0005886 plasma membrane,GO:0005887 integral component of plasma membrane,GO:0005911 cell-cell junction,GO:0070062 extracellular exosome	70.7099	118.367	5.28061	22.7001	5.28061	8.24222	1.56085	0.642329			OK	OK
AHsV10001797	AHsV10001797	ENSG00000170653	XM_005268587.2	11016	ATF7	activating transcription factor 7	GO:0000122 negative regulation of transcription from RNA polymerase II promoter,GO:0006351 transcription, DNA-templated,GO:0006355 regulation of transcription, DNA-templated,GO:0016032 viral process	GO:0000978 RNA polymerase II core promoter proximal region sequence-specific DNA binding,GO:0001078 transcriptional repressor activity, RNA polymerase II core promoter proximal region sequence-specific binding,GO:0003700 transcription factor activity, sequence-specific DNA binding,GO:0005515 protein binding,GO:0008134 transcription factor binding,GO:0019899 enzyme binding,GO:0043565 sequence-spec…	GO:0005634 nucleus,GO:0005654 nucleoplasm,GO:0005737 cytoplasm,GO:0034399 nuclear periphery	67.4602	102	2.03088	6.33283	2.03088	2.2994	1.13222	0.179153			OK	OK
H200006320	H200006320	ENSG00000135094	NM_006843.2	10993	SDS	serine dehydratase	GO:0006094 gluconeogenesis,GO:0006565 L-serine catabolic process,GO:0042866 pyruvate biosynthetic process	GO:0003941 L-serine ammonia-lyase activity,GO:0004794 L-threonine ammonia-lyase activity,GO:0030170 pyridoxal phosphate binding,GO:0042803 protein homodimerization activity	GO:0005737 cytoplasm,GO:0005739 mitochondrion	70.5294	112.848	5.10015	17.1817	5.10015	6.23856	1.22321	0.290674			OK	OK
H200006929	H200006929	ENSG00000132970	XM_011534890.1	10810	WASF3	WAS protein family member 3	GO:0006461 protein complex assembly,GO:0007010 cytoskeleton organization,GO:0008360 regulation of cell shape,GO:0014003 oligodendrocyte development,GO:0030032 lamellipodium assembly,GO:0030041 actin filament polymerization,GO:0031643 positive regulation of myelination	GO:0003779 actin binding	GO:0005737 cytoplasm,GO:0005856 cytoskeleton,GO:0030027 lamellipodium,GO:0070062 extracellular exosome	147.469	441.886	82.0392	346.219	82.0392	125.71	1.53231	0.615708			OK	OK
AHsV10000785	AHsV10000785	ENSG00000124564	NM_001098486.1	10786	SLC17A3	solute carrier family 17 member 3	GO:0006814 sodium ion transport,GO:0006817 phosphate ion transport,GO:0006855 drug transmembrane transport,GO:0015711 organic anion transport,GO:0015747 urate transport,GO:0015760 glucose-6-phosphate transport,GO:0015893 drug transport,GO:0034220 ion transmembrane transport,GO:0035435 phosphate ion transmembrane transport,GO:0035725 sodium ion transmembrane transport,GO:0044341 sodium-dependent p…	GO:0005436 sodium:phosphate symporter activity,GO:0008308 voltage-gated anion channel activity,GO:0008514 organic anion transmembrane transporter activity,GO:0015143 urate transmembrane transporter activity,GO:0015238 drug transmembrane transporter activity,GO:0015321 sodium-dependent phosphate transmembrane transporter activity,GO:0015562 efflux transmembrane transporter activity,GO:0019534 toxi…	GO:0005737 cytoplasm,GO:0005789 endoplasmic reticulum membrane,GO:0005886 plasma membrane,GO:0005887 integral component of plasma membrane,GO:0016324 apical plasma membrane,GO:0031526 brush border membrane,GO:0048471 perinuclear region of cytoplasm	65.0408	97.7554									OK	OK
H200010993	H200010993	ENSG00000156256	NM_001032410.1	10600	USP16	ubiquitin specific peptidase 16	GO:0006351 transcription, DNA-templated,GO:0006357 regulation of transcription from RNA polymerase II promoter,GO:0006511 ubiquitin-dependent protein catabolic process,GO:0006974 cellular response to DNA damage stimulus,GO:0007049 cell cycle,GO:0007067 mitotic nuclear division,GO:0016578 histone deubiquitination,GO:0035522 monoubiquitinated histone H2A deubiquitination,GO:0045893 positive regulat…	GO:0003713 transcription coactivator activity,GO:0004197 cysteine-type endopeptidase activity,GO:0004843 thiol-dependent ubiquitin-specific protease activity,GO:0008270 zinc ion binding,GO:0042393 histone binding,GO:0043130 ubiquitin binding	GO:0005634 nucleus,GO:0005737 cytoplasm	319.824	713.38	254.394	617.713	254.394	224.287	0.881651	-0.18172			OK	OK
H200012213	H200012213	ENSG00000119655	NM_006432.3	10577	NPC2	Niemann-Pick disease, type C2	GO:0008203 cholesterol metabolic process,GO:0009615 response to virus,GO:0015914 phospholipid transport,GO:0019747 regulation of isoprenoid metabolic process,GO:0030301 cholesterol transport,GO:0032366 intracellular sterol transport,GO:0032367 intracellular cholesterol transport,GO:0033344 cholesterol efflux,GO:0042632 cholesterol homeostasis,GO:0046836 glycolipid transport	GO:0005515 protein binding,GO:0015485 cholesterol binding,GO:0019899 enzyme binding	GO:0005764 lysosome,GO:0005783 endoplasmic reticulum,GO:0070062 extracellular exosome	2241.09	6993.46	2175.67	6897.79	2175.67	2504.54	1.15116	0.203087			OK	OK
H200001734	H200001734	ENSG00000164040	NM_006320.4	10424	PGRMC2	progesterone receptor membrane component 2	GO:0043401 steroid hormone mediated signaling pathway	GO:0003707 steroid hormone receptor activity,GO:0005496 steroid binding,GO:0020037 heme binding	GO:0012505 endomembrane system,GO:0016020 membrane,GO:0016021 integral component of membrane	677.209	2106.94	611.779	2011.27	611.779	730.278	1.19369	0.255434			OK	OK
CHsGV10000986	CHsGV10000986	ENSG00000104324	XR_428374.1	10404	CPQ	carboxypeptidase Q	GO:0006508 proteolysis,GO:0006590 thyroid hormone generation,GO:0042246 tissue regeneration,GO:0043171 peptide catabolic process	GO:0004180 carboxypeptidase activity,GO:0042803 protein homodimerization activity,GO:0046872 metal ion binding,GO:0070573 metallodipeptidase activity	GO:0005615 extracellular space,GO:0005737 cytoplasm,GO:0005764 lysosome,GO:0005783 endoplasmic reticulum,GO:0005794 Golgi apparatus,GO:0070062 extracellular exosome	76.7803	140.736	11.3511	45.0693	11.3511	16.3643	1.44165	0.527726			OK	OK
AHsV10001312	AHsV10001312	ENSG00000243725	NM_001291333.1	7268	TTC4	tetratricopeptide repeat domain 4	-	-	-	160.228	382.505	94.7992	286.838	94.7992	104.149	1.09862	0.135699			OK	OK
AHsV10003531	AHsV10003531	ENSG00000067445	NM_001039705.2	7216	TRO	trophinin	GO:0007156 homophilic cell adhesion via plasma membrane adhesion molecules,GO:0007566 embryo implantation,GO:0030308 negative regulation of cell growth	GO:0005515 protein binding	GO:0005634 nucleus,GO:0005737 cytoplasm,GO:0005886 plasma membrane,GO:0005887 integral component of plasma membrane	74.3744	115.637	8.94512	19.9707	8.94512	7.25122	0.810634	-0.302877			OK	OK
AHsV10001853	AHsV10001853	ENSG00000090447	NM_003223.2	7023	TFAP4	transcription factor AP-4 (activating enhancer binding protein 4)	GO:0006366 transcription from RNA polymerase II promoter,GO:0006461 protein complex assembly,GO:0006978 DNA damage response, signal transduction by p53 class mediator resulting in transcription of p21 class mediator,GO:0008285 negative regulation of cell proliferation,GO:0043065 positive regulation of apoptotic process,GO:0043392 negative regulation of DNA binding,GO:0043922 negative regulation b…	GO:0000978 RNA polymerase II core promoter proximal region sequence-specific DNA binding,GO:0001077 transcriptional activator activity, RNA polymerase II core promoter proximal region sequence-specific binding,GO:0003677 DNA binding,GO:0003705 transcription factor activity, RNA polymerase II distal enhancer sequence-specific binding,GO:0003713 transcription coactivator activity,GO:0005515 protein…	GO:0005634 nucleus,GO:0017053 transcriptional repressor complex	72.8798	121.195	7.45055	25.5285	7.45055	9.26919	1.24409	0.315097			OK	OK
H300007593	H300007593	ENSG00000147471	NM_007198.3	11212	PROSC	proline synthetase co-transcribed homolog (bacterial)	GO:0008150 biological_process	GO:0030170 pyridoxal phosphate binding	GO:0005622 intracellular,GO:0005737 cytoplasm,GO:0005739 mitochondrion,GO:0070062 extracellular exosome	188.328	453.221	122.898	357.554	122.898	129.825	1.05636	0.0791043			OK	OK
CHsGV10002984	CHsGV10002984	ENSG00000010322	NM_007184.3	11188	NISCH	nischarin	GO:0006006 glucose metabolic process,GO:0006915 apoptotic process,GO:0008217 regulation of blood pressure,GO:0016601 Rac protein signal transduction,GO:0030036 actin cytoskeleton organization,GO:0030336 negative regulation of cell migration,GO:0032228 regulation of synaptic transmission, GABAergic,GO:0048243 norepinephrine secretion	GO:0005178 integrin binding,GO:0005515 protein binding,GO:0035091 phosphatidylinositol binding,GO:0042802 identical protein binding	GO:0005769 early endosome,GO:0005829 cytosol,GO:0005886 plasma membrane,GO:0016020 membrane,GO:0055037 recycling endosome	67.8774	106.581	2.44817	10.9141	2.44817	3.96283	1.61869	0.694825			OK	OK
H200012133	H200012133	ENSG00000135114	NM_001261825.1	8638	OASL	2'-5'-oligoadenylate synthetase-like	GO:0008152 metabolic process,GO:0009615 response to virus,GO:0019221 cytokine-mediated signaling pathway,GO:0045071 negative regulation of viral genome replication,GO:0051607 defense response to virus,GO:0060333 interferon-gamma-mediated signaling pathway,GO:0060337 type I interferon signaling pathway	GO:0001730 2'-5'-oligoadenylate synthetase activity,GO:0003677 DNA binding,GO:0003725 double-stranded RNA binding,GO:0005524 ATP binding,GO:0044822 poly(A) RNA binding,GO:0046966 thyroid hormone receptor binding	GO:0005730 nucleolus,GO:0005737 cytoplasm,GO:0005829 cytosol,GO:0016020 membrane	64.7209	102.2		6.53289		2.37204					OK	OK
H200014049	H200014049	ENSG00000113739	NM_003714.2	8614	STC2	stanniocalcin 2	GO:0006874 cellular calcium ion homeostasis,GO:0006979 response to oxidative stress,GO:0007566 embryo implantation,GO:0010629 negative regulation of gene expression,GO:0030968 endoplasmic reticulum unfolded protein response,GO:0033280 response to vitamin D,GO:0040015 negative regulation of multicellular organism growth,GO:0043434 response to peptide hormone,GO:0046697 decidualization,GO:0046885 r…	GO:0005179 hormone activity,GO:0019899 enzyme binding,GO:0020037 heme binding,GO:0042803 protein homodimerization activity	GO:0005615 extracellular space,GO:0005783 endoplasmic reticulum,GO:0005794 Golgi apparatus,GO:0048471 perinuclear region of cytoplasm	128.988	288.963	63.5584	193.297	63.5584	70.1845	1.10425	0.143069			OK	OK
H200002047	H200002047	ENSG00000131910	NM_021969.2	8431	NR0B2	nuclear receptor subfamily 0 group B member 2	GO:0000122 negative regulation of transcription from RNA polymerase II promoter,GO:0006367 transcription initiation from RNA polymerase II promoter,GO:0007219 Notch signaling pathway,GO:0008203 cholesterol metabolic process,GO:0009749 response to glucose,GO:0010467 gene expression,GO:0010628 positive regulation of gene expression,GO:0010629 negative regulation of gene expression,GO:0031100 organ …	GO:0003677 DNA binding,GO:0003707 steroid hormone receptor activity,GO:0003714 transcription corepressor activity,GO:0005515 protein binding,GO:0008134 transcription factor binding,GO:0019904 protein domain specific binding,GO:0032403 protein complex binding,GO:0042803 protein homodimerization activity,GO:0042975 peroxisome proliferator activated receptor binding,GO:0046965 retinoid X receptor bi…	GO:0005634 nucleus,GO:0005654 nucleoplasm,GO:0005737 cytoplasm,GO:0043234 protein complex	71.3581	117.922	5.92888	22.2551	5.92888	8.08066	1.36293	0.446714			OK	OK
H300004689	H300004689	ENSG00000108528	NM_003562.4	8402	SLC25A11	solute carrier family 25 member 11	GO:0005975 carbohydrate metabolic process,GO:0006006 glucose metabolic process,GO:0006094 gluconeogenesis,GO:0006412 translation,GO:0006810 transport,GO:0015742 alpha-ketoglutarate transport,GO:0044281 small molecule metabolic process	GO:0003735 structural constituent of ribosome,GO:0015367 oxoglutarate:malate antiporter activity,GO:0044822 poly(A) RNA binding	GO:0005634 nucleus,GO:0005739 mitochondrion,GO:0005743 mitochondrial inner membrane,GO:0005887 integral component of plasma membrane	392.725	956.28	327.296	860.614	327.296	312.482	0.95474	-0.0668202			OK	OK
AHsV10000005	AHsV10000005	-	NM_001199697.1	7917	BAG6	BCL2 associated athanogene 6	GO:0001822 kidney development,GO:0002376 immune system process,GO:0006511 ubiquitin-dependent protein catabolic process,GO:0006810 transport,GO:0007130 synaptonemal complex assembly,GO:0007283 spermatogenesis,GO:0007420 brain development,GO:0009790 embryo development,GO:0016568 chromatin modification,GO:0018393 internal peptidyl-lysine acetylation,GO:0030154 cell differentiation,GO:0030324 lung d…	GO:0005515 protein binding,GO:0030544 Hsp70 protein binding,GO:0031593 polyubiquitin binding,GO:0031625 ubiquitin protein ligase binding,GO:0043022 ribosome binding,GO:0051787 misfolded protein binding,GO:0070628 proteasome binding,GO:1990381 ubiquitin-specific protease binding	GO:0005634 nucleus,GO:0005654 nucleoplasm,GO:0005737 cytoplasm,GO:0005829 cytosol,GO:0016020 membrane,GO:0043231 intracellular membrane-bounded organelle,GO:0071818 BAT3 complex	72.5632	114.742	7.13394	19.0757	7.13394	6.92625	0.970887	-0.0426247			OK	OK
H200010317	H200010317	ENSG00000121966	NM_001008540.1	7852	CXCR4	chemokine (C-X-C motif) receptor 4	GO:0000187 activation of MAPK activity,GO:0001666 response to hypoxia,GO:0001764 neuron migration,GO:0002064 epithelial cell development,GO:0002407 dendritic cell chemotaxis,GO:0006915 apoptotic process,GO:0006954 inflammatory response,GO:0007186 G-protein coupled receptor signaling pathway,GO:0007204 positive regulation of cytosolic calcium ion concentration,GO:0008038 neuron recognition,GO:0009…	GO:0001618 virus receptor activity,GO:0003779 actin binding,GO:0004930 G-protein coupled receptor activity,GO:0005515 protein binding,GO:0008144 drug binding,GO:0015026 coreceptor activity,GO:0016494 C-X-C chemokine receptor activity,GO:0019955 cytokine binding,GO:0031625 ubiquitin protein ligase binding,GO:0032027 myosin light chain binding,GO:0043130 ubiquitin binding	GO:0005737 cytoplasm,GO:0005764 lysosome,GO:0005769 early endosome,GO:0005770 late endosome,GO:0005829 cytosol,GO:0005886 plasma membrane,GO:0009986 cell surface,GO:0016021 integral component of membrane,GO:0016023 cytoplasmic, membrane-bounded vesicle,GO:0030054 cell junction,GO:0031252 cell leading edge,GO:0031410 cytoplasmic vesicle,GO:0070062 extracellular exosome	78.5781	132.814	13.1489	37.1469	13.1489	13.4878	1.02577	0.0367115			OK	OK
AHsV10000613	AHsV10000613	-	XM_011525178.1	7484	WNT9B	wingless-type MMTV integration site family member 9B	GO:0001658 branching involved in ureteric bud morphogenesis,GO:0001701 in utero embryonic development,GO:0001932 regulation of protein phosphorylation,GO:0003339 regulation of mesenchymal to epithelial transition involved in metanephros morphogenesis,GO:0007267 cell-cell signaling,GO:0007275 multicellular organismal development,GO:0009267 cellular response to starvation,GO:0009786 regulation of a…	GO:0005109 frizzled binding	GO:0005576 extracellular region,GO:0005578 proteinaceous extracellular matrix,GO:0005615 extracellular space	75.3042	121.806	9.87489	26.1392	9.87489	9.49095	0.96112	-0.0572115			OK	OK
H300012785	H300012785	ENSG00000140105	XM_011537137.1	7453	WARS	tryptophanyl-tRNA synthetase	GO:0001525 angiogenesis,GO:0006412 translation,GO:0006418 tRNA aminoacylation for protein translation,GO:0006436 tryptophanyl-tRNA aminoacylation,GO:0008285 negative regulation of cell proliferation,GO:0010467 gene expression,GO:0045765 regulation of angiogenesis	GO:0004830 tryptophan-tRNA ligase activity,GO:0005515 protein binding,GO:0005524 ATP binding	GO:0005634 nucleus,GO:0005737 cytoplasm,GO:0005829 cytosol,GO:0070062 extracellular exosome	587.387	1367.89	521.958	1272.22	521.958	461.934	0.885003	-0.176246			OK	OK
AHsV10000242	AHsV10000242	ENSG00000179978	NM_004536.2	4671	NAIP	NLR family, apoptosis inhibitory protein	GO:0006954 inflammatory response,GO:0007399 nervous system development,GO:0009966 regulation of signal transduction,GO:0016567 protein ubiquitination,GO:0043066 negative regulation of apoptotic process,GO:0043154 negative regulation of cysteine-type endopeptidase activity involved in apoptotic process,GO:0043200 response to amino acid,GO:0043524 negative regulation of neuron apoptotic process,GO:…	GO:0004842 ubiquitin-protein transferase activity,GO:0004869 cysteine-type endopeptidase inhibitor activity,GO:0005515 protein binding,GO:0005524 ATP binding,GO:0046872 metal ion binding	GO:0005737 cytoplasm,GO:0016323 basolateral plasma membrane,GO:0043005 neuron projection,GO:0043204 perikaryon,GO:0070062 extracellular exosome	74.1384	129.231	8.70912	33.5645	8.70912	12.187	1.39934	0.484748			OK	OK
H300012740	H300012740	ENSG00000099331	NM_001130065.1	4650	MYO9B	myosin IXB	GO:0002548 monocyte chemotaxis,GO:0007264 small GTPase mediated signal transduction,GO:0007266 Rho protein signal transduction,GO:0008152 metabolic process,GO:0030010 establishment of cell polarity,GO:0030048 actin filament-based movement,GO:0032011 ARF protein signal transduction,GO:0043547 positive regulation of GTPase activity,GO:0048246 macrophage chemotaxis,GO:0051056 regulation of small GTP…	GO:0000146 microfilament motor activity,GO:0003779 actin binding,GO:0005096 GTPase activator activity,GO:0005515 protein binding,GO:0005516 calmodulin binding,GO:0005524 ATP binding,GO:0008270 zinc ion binding,GO:0016887 ATPase activity,GO:0030898 actin-dependent ATPase activity,GO:0042803 protein homodimerization activity,GO:0043008 ATP-dependent protein binding,GO:0043531 ADP binding,GO:0051015…	GO:0001726 ruffle,GO:0005737 cytoplasm,GO:0005829 cytosol,GO:0005938 cell cortex,GO:0015629 actin cytoskeleton,GO:0016020 membrane,GO:0016459 myosin complex,GO:0030027 lamellipodium,GO:0031941 filamentous actin,GO:0032433 filopodium tip,GO:0048471 perinuclear region of cytoplasm	116.837	242.824	51.4079	147.157	51.4079	53.4317	1.03937	0.0557079			OK	OK
H200007011	H200007011	ENSG00000196611	NM_002421.3	4312	MMP1	matrix metallopeptidase 1	GO:0006508 proteolysis,GO:0007596 blood coagulation,GO:0016032 viral process,GO:0022617 extracellular matrix disassembly,GO:0030198 extracellular matrix organization,GO:0030574 collagen catabolic process,GO:0032461 positive regulation of protein oligomerization,GO:0044267 cellular protein metabolic process,GO:0050900 leukocyte migration	GO:0004175 endopeptidase activity,GO:0004222 metalloendopeptidase activity,GO:0005509 calcium ion binding,GO:0008270 zinc ion binding	GO:0005576 extracellular region,GO:0005578 proteinaceous extracellular matrix	67.7943	103.563	2.36505	7.89654	2.36505	2.86717	1.21231	0.277759			OK	OK
H200012220	H200012220	ENSG00000109787	NM_016531.5	51274	KLF3	Kruppel-like factor 3 (basic)	GO:0006351 transcription, DNA-templated,GO:0006355 regulation of transcription, DNA-templated,GO:0007275 multicellular organismal development,GO:1901653 cellular response to peptide	GO:0003677 DNA binding,GO:0003700 transcription factor activity, sequence-specific DNA binding,GO:0005515 protein binding,GO:0046872 metal ion binding	GO:0005634 nucleus	85.474	181.762	20.0447	86.0957	20.0447	31.2607	1.55955	0.641129			OK	OK
CHsGV10000849	CHsGV10000849	ENSG00000164054	NM_001272082.1	51246	SHISA5	shisa family member 5	GO:0042771 intrinsic apoptotic signaling pathway in response to DNA damage by p53 class mediator,GO:0043123 positive regulation of I-kappaB kinase/NF-kappaB signaling	GO:0004871 signal transducer activity,GO:0005515 protein binding,GO:0050699 WW domain binding	GO:0005789 endoplasmic reticulum membrane,GO:0016021 integral component of membrane,GO:0031965 nuclear membrane,GO:0070062 extracellular exosome	244.213	575.107	178.784	479.44	178.784	174.081	0.973696	-0.0384567			OK	OK
H300005177	H300005177	ENSG00000117395	NM_006824.2	10969	EBNA1BP2	EBNA1 binding protein 2	GO:0042254 ribosome biogenesis	GO:0044822 poly(A) RNA binding	GO:0005634 nucleus,GO:0005730 nucleolus	3456.14	9383.96	3390.71	9288.29	3390.71	3372.51	0.994632	-0.00776525			OK	OK
H200006370	H200006370	ENSG00000108468	NM_006807.4	10951	CBX1	chromobox 1	GO:0045892 negative regulation of transcription, DNA-templated	GO:0003682 chromatin binding,GO:0005515 protein binding,GO:0019899 enzyme binding,GO:0042803 protein homodimerization activity,GO:1990226 histone methyltransferase binding	GO:0000775 chromosome, centromeric region,GO:0000784 nuclear chromosome, telomeric region,GO:0000785 chromatin,GO:0001939 female pronucleus,GO:0001940 male pronucleus,GO:0005654 nucleoplasm,GO:0005720 nuclear heterochromatin,GO:0005721 pericentric heterochromatin,GO:0005819 spindle,GO:0010369 chromocenter	1264.21	4158.76	1198.78	4063.09	1198.78	1475.28	1.23065	0.299423			OK	OK
H200002219	H200002219	ENSG00000170965	NM_001316889.1	10761	PLAC1	placenta specific 1	GO:0001890 placenta development,GO:0090214 spongiotrophoblast layer developmental growth	GO:0003674 molecular_function	GO:0005575 cellular_component,GO:0005576 extracellular region	110.59	203.978	45.1611	108.311	45.1611	39.3269	0.870813	-0.199565			OK	OK
H300022015	H300022015	ENSG00000066923	XM_011515745.1	10734	STAG3	stromal antigen 3	GO:0007130 synaptonemal complex assembly	-	GO:0000775 chromosome, centromeric region,GO:0000795 synaptonemal complex,GO:0005615 extracellular space,GO:0005634 nucleus,GO:0030893 meiotic cohesin complex	115.326	209.131	49.897	113.465	49.897	41.1982	0.825664	-0.276373			OK	OK
CHsGV10002728	CHsGV10002728	ENSG00000090054	XM_011518139.1	10558	SPTLC1	serine palmitoyltransferase long chain base subunit 1	GO:0006665 sphingolipid metabolic process,GO:0030148 sphingolipid biosynthetic process,GO:0044281 small molecule metabolic process,GO:0046511 sphinganine biosynthetic process,GO:0046512 sphingosine biosynthetic process,GO:0046513 ceramide biosynthetic process,GO:1904504 positive regulation of lipophagy	GO:0004758 serine C-palmitoyltransferase activity,GO:0005515 protein binding,GO:0030170 pyridoxal phosphate binding	GO:0005789 endoplasmic reticulum membrane,GO:0016021 integral component of membrane,GO:0017059 serine C-palmitoyltransferase complex,GO:0035339 SPOTS complex	247.07	579.804	181.641	484.138	181.641	175.787	0.96777	-0.0472639			OK	OK
H200004533	H200004533	ENSG00000156127	NM_006399.3	10538	BATF	basic leucine zipper ATF-like transcription factor	GO:0001816 cytokine production,GO:0002320 lymphoid progenitor cell differentiation,GO:0006366 transcription from RNA polymerase II promoter,GO:0006974 cellular response to DNA damage stimulus,GO:0030330 DNA damage response, signal transduction by p53 class mediator,GO:0042832 defense response to protozoan,GO:0043011 myeloid dendritic cell differentiation,GO:0045064 T-helper 2 cell differentiation…	GO:0000978 RNA polymerase II core promoter proximal region sequence-specific DNA binding,GO:0000982 transcription factor activity, RNA polymerase II core promoter proximal region sequence-specific binding,GO:0001077 transcriptional activator activity, RNA polymerase II core promoter proximal region sequence-specific binding,GO:0003700 transcription factor activity, sequence-specific DNA binding,G…	GO:0005634 nucleus,GO:0005737 cytoplasm	89.8231	175.577	24.3938	79.9108	24.3938	29.015	1.18944	0.250285			OK	OK
AHsV10000970	AHsV10000970	ENSG00000162813	XM_011509065.1	10380	BPNT1	3'(2'), 5'-bisphosphate nucleotidase 1	GO:0006139 nucleobase-containing compound metabolic process,GO:0006805 xenobiotic metabolic process,GO:0007399 nervous system development,GO:0016311 dephosphorylation,GO:0044281 small molecule metabolic process,GO:0046854 phosphatidylinositol phosphorylation,GO:0050427 3'-phosphoadenosine 5'-phosphosulfate metabolic process	GO:0000287 magnesium ion binding,GO:0004441 inositol-1,4-bisphosphate 1-phosphatase activity,GO:0008441 3'(2'),5'-bisphosphate nucleotidase activity	GO:0005737 cytoplasm,GO:0005829 cytosol,GO:0070062 extracellular exosome	161.409	418.243	95.98	322.576	95.98	117.125	1.22031	0.287244			OK	OK
CHsGV10003107	CHsGV10003107	ENSG00000185619	NM_001317836.1	10336	PCGF3	polycomb group ring finger 3	GO:0006351 transcription, DNA-templated,GO:0006355 regulation of transcription, DNA-templated	GO:0005515 protein binding,GO:0008270 zinc ion binding	GO:0005634 nucleus,GO:0031519 PcG protein complex	128.311	246.208	62.8821	150.542	62.8821	54.6606	0.869255	-0.202149			OK	OK
H200016229	H200016229	ENSG00000167460	NM_001145160.1	7171	TPM4	tropomyosin 4	GO:0001649 osteoblast differentiation,GO:0006928 movement of cell or subcellular component,GO:0006936 muscle contraction,GO:0030049 muscle filament sliding	GO:0003779 actin binding,GO:0005509 calcium ion binding,GO:0005515 protein binding,GO:0008307 structural constituent of muscle	GO:0001725 stress fiber,GO:0002102 podosome,GO:0005829 cytosol,GO:0005856 cytoskeleton,GO:0005862 muscle thin filament tropomyosin,GO:0005925 focal adhesion,GO:0016020 membrane,GO:0030863 cortical cytoskeleton,GO:0031941 filamentous actin,GO:0070062 extracellular exosome	589.412	1587.33	523.982	1491.66	523.982	541.61	1.03364	0.0477366			OK	OK
H200005849	H200005849	ENSG00000130595	XM_011520343.1	7140	TNNT3	troponin T3, fast skeletal type	GO:0003009 skeletal muscle contraction,GO:0006942 regulation of striated muscle contraction,GO:0030049 muscle filament sliding,GO:0043462 regulation of ATPase activity	GO:0003779 actin binding,GO:0005523 tropomyosin binding,GO:0030172 troponin C binding,GO:0030899 calcium-dependent ATPase activity,GO:0031013 troponin I binding,GO:0048306 calcium-dependent protein binding	GO:0005829 cytosol,GO:0005861 troponin complex	73.318	116.449	7.88875	20.7825	7.88875	7.54596	0.956547	-0.0640922			OK	OK
AHsV10002683	AHsV10002683	ENSG00000163159	NM_001271087.1	6944	VPS72	vacuolar protein sorting 72 homolog (S. cerevisiae)	GO:0000122 negative regulation of transcription from RNA polymerase II promoter,GO:0006325 chromatin organization,GO:0006351 transcription, DNA-templated,GO:0035019 somatic stem cell population maintenance,GO:0043486 histone exchange	GO:0003677 DNA binding,GO:0005515 protein binding	GO:0005634 nucleus,GO:0005654 nucleoplasm,GO:0043234 protein complex	210.664	549.415	145.235	453.748	145.235	164.753	1.13439	0.181917			OK	OK
H300021196	H300021196	ENSG00000168309	NM_001282714.1	11170	FAM107A	family with sequence similarity 107 member A	GO:0001558 regulation of cell growth	GO:0003674 molecular_function,GO:0005515 protein binding	GO:0005634 nucleus	70.2279	107.899	4.79858	12.2326	4.79858	4.44156	0.925598	-0.111542			OK	OK
H200000783	H200000783	ENSG00000168734	NM_007066.4	11142	PKIG	protein kinase (cAMP-dependent, catalytic) inhibitor gamma	GO:0000122 negative regulation of transcription from RNA polymerase II promoter,GO:0007165 signal transduction,GO:0042308 negative regulation of protein import into nucleus,GO:1904030 negative regulation of cyclin-dependent protein kinase activity,GO:2000480 negative regulation of cAMP-dependent protein kinase activity	GO:0004862 cAMP-dependent protein kinase inhibitor activity	GO:0005634 nucleus,GO:0005737 cytoplasm	503.799	1247	438.37	1151.33	438.37	418.039	0.953621	-0.0685121			OK	OK
AHsV10002148	AHsV10002148	ENSG00000147044	NM_001126054.2	8573	CASK	calcium/calmodulin-dependent serine protein kinase (MAGUK family)	GO:0001953 negative regulation of cell-matrix adhesion,GO:0006468 protein phosphorylation,GO:0007155 cell adhesion,GO:0007268 synaptic transmission,GO:0007269 neurotransmitter secretion,GO:0010839 negative regulation of keratinocyte proliferation,GO:0030198 extracellular matrix organization,GO:0045944 positive regulation of transcription from RNA polymerase II promoter,GO:0046037 GMP metabolic pr…	GO:0004385 guanylate kinase activity,GO:0004674 protein serine/threonine kinase activity,GO:0005515 protein binding,GO:0005516 calmodulin binding,GO:0005524 ATP binding,GO:0042043 neurexin family protein binding	GO:0005604 basement membrane,GO:0005652 nuclear lamina,GO:0005730 nucleolus,GO:0005737 cytoplasm,GO:0005829 cytosol,GO:0005886 plasma membrane,GO:0005911 cell-cell junction,GO:0005925 focal adhesion,GO:0015629 actin cytoskeleton,GO:0016323 basolateral plasma membrane,GO:0016363 nuclear matrix,GO:0031982 vesicle,GO:0042734 presynaptic membrane,GO:0060170 ciliary membrane	87.6815	174.963	22.2523	79.2959	22.2523	28.7917	1.29388	0.371703			OK	OK
H200007994	H200007994	ENSG00000134107	NM_003670.2	8553	BHLHE40	basic helix-loop-helix family member e40	GO:0000122 negative regulation of transcription from RNA polymerase II promoter,GO:0006351 transcription, DNA-templated,GO:0006355 regulation of transcription, DNA-templated,GO:0007623 circadian rhythm,GO:0032922 circadian regulation of gene expression,GO:0043153 entrainment of circadian clock by photoperiod,GO:0043433 negative regulation of sequence-specific DNA binding transcription factor acti…	GO:0000981 RNA polymerase II transcription factor activity, sequence-specific DNA binding,GO:0001078 transcriptional repressor activity, RNA polymerase II core promoter proximal region sequence-specific binding,GO:0001102 RNA polymerase II activating transcription factor binding,GO:0001191 transcriptional repressor activity, RNA polymerase II transcription factor binding,GO:0003700 transcription …	GO:0005634 nucleus,GO:0005730 nucleolus,GO:0005794 Golgi apparatus	82.8533	116.578	17.424	20.9109	17.424	7.59258	0.435754	-1.19841		*	OK	OK
H200011914	H200011914	ENSG00000093009	NM_001178011.2	8318	CDC45	cell division cycle 45	GO:0000076 DNA replication checkpoint,GO:0000082 G1/S transition of mitotic cell cycle,GO:0000083 regulation of transcription involved in G1/S transition of mitotic cell cycle,GO:0000278 mitotic cell cycle,GO:0000727 double-strand break repair via break-induced replication,GO:0006260 DNA replication,GO:0006267 pre-replicative complex assembly involved in nuclear cell cycle DNA replication,GO:0006…	GO:0003682 chromatin binding,GO:0003688 DNA replication origin binding,GO:0003697 single-stranded DNA binding,GO:0005515 protein binding,GO:0043138 3'-5' DNA helicase activity	GO:0005634 nucleus,GO:0005654 nucleoplasm,GO:0005656 nuclear pre-replicative complex,GO:0005737 cytoplasm,GO:0005813 centrosome,GO:0031261 DNA replication preinitiation complex,GO:0031298 replication fork protection complex	216.35	520.636	150.921	424.969	150.921	154.303	1.02241	0.0319753			OK	OK
H200005819	H200005819	ENSG00000126903	NM_001142391.2	8273	SLC10A3	solute carrier family 10 member 3	GO:0015721 bile acid and bile salt transport,GO:0032526 response to retinoic acid,GO:0055085 transmembrane transport	GO:0008508 bile acid:sodium symporter activity	GO:0005887 integral component of plasma membrane	159.476	332.151	94.0469	236.484	94.0469	85.8656	0.913008	-0.131301			OK	OK
H200006675	H200006675	ENSG00000162511	XM_011542098.1	7805	LAPTM5	lysosomal protein transmembrane 5	GO:0006810 transport	GO:0005515 protein binding	GO:0005764 lysosome,GO:0005765 lysosomal membrane,GO:0005887 integral component of plasma membrane	70.3068	107.49	4.87752	11.8238	4.87752	4.29314	0.880188	-0.184116			OK	OK
H200001776	H200001776	ENSG00000166261	XM_005271664.1	7753	ZNF202	zinc finger protein 202	GO:0000122 negative regulation of transcription from RNA polymerase II promoter,GO:0006366 transcription from RNA polymerase II promoter,GO:0006629 lipid metabolic process	GO:0000981 RNA polymerase II transcription factor activity, sequence-specific DNA binding,GO:0003677 DNA binding,GO:0003700 transcription factor activity, sequence-specific DNA binding,GO:0005515 protein binding,GO:0046872 metal ion binding	GO:0005634 nucleus,GO:0005654 nucleoplasm,GO:0005739 mitochondrion	240.37	580.191	174.94	484.525	174.94	175.927	1.00564	0.00811681			OK	OK
H200006638	H200006638	ENSG00000150630	NM_005429.4	7424	VEGFC	vascular endothelial growth factor C	GO:0001525 angiogenesis,GO:0001954 positive regulation of cell-matrix adhesion,GO:0002052 positive regulation of neuroblast proliferation,GO:0002576 platelet degranulation,GO:0006929 substrate-dependent cell migration,GO:0007165 signal transduction,GO:0007596 blood coagulation,GO:0008284 positive regulation of cell proliferation,GO:0008285 negative regulation of cell proliferation,GO:0009887 orga…	GO:0005515 protein binding,GO:0008083 growth factor activity,GO:0042056 chemoattractant activity,GO:0043185 vascular endothelial growth factor receptor 3 binding	GO:0005576 extracellular region,GO:0005615 extracellular space,GO:0016020 membrane,GO:0031093 platelet alpha granule lumen	67.4652	104.404	2.0359	8.73769	2.0359	3.17259	1.55833	0.639997			OK	OK
AHsV10000463	AHsV10000463	ENSG00000183878	NR_047647.1	7404	UTY	ubiquitously transcribed tetratricopeptide repeat containing, Y-linked	GO:0010468 regulation of gene expression,GO:0055114 oxidation-reduction process,GO:0071557 histone H3-K27 demethylation	GO:0046872 metal ion binding,GO:0051213 dioxygenase activity,GO:0071558 histone demethylase activity (H3-K27 specific)	GO:0005634 nucleus	65.6252	99.6975									OK	OK
H300019711	H300019711	ENSG00000092054	XR_245686.3	4625	MYH7	myosin, heavy chain 7, cardiac muscle, beta	GO:0002026 regulation of the force of heart contraction,GO:0002027 regulation of heart rate,GO:0003009 skeletal muscle contraction,GO:0006936 muscle contraction,GO:0006941 striated muscle contraction,GO:0007512 adult heart development,GO:0014728 regulation of the force of skeletal muscle contraction,GO:0014883 transition between fast and slow fiber,GO:0030049 muscle filament sliding,GO:0031449 re…	GO:0000146 microfilament motor activity,GO:0003779 actin binding,GO:0005515 protein binding,GO:0005516 calmodulin binding,GO:0005524 ATP binding,GO:0016887 ATPase activity,GO:0030898 actin-dependent ATPase activity,GO:0042803 protein homodimerization activity,GO:0046982 protein heterodimerization activity	GO:0001725 stress fiber,GO:0005859 muscle myosin complex,GO:0016459 myosin complex,GO:0030017 sarcomere,GO:0030018 Z disc,GO:0032982 myosin filament	70.8811	110.05	5.45187	14.3837	5.45187	5.22261	0.957948	-0.0619808			OK	OK
H300015837	H300015837	ENSG00000118513	XR_942444.1	4602	MYB	MYB proto-oncogene, transcription factor	GO:0000082 G1/S transition of mitotic cell cycle,GO:0000122 negative regulation of transcription from RNA polymerase II promoter,GO:0001701 in utero embryonic development,GO:0006338 chromatin remodeling,GO:0006355 regulation of transcription, DNA-templated,GO:0006366 transcription from RNA polymerase II promoter,GO:0006816 calcium ion transport,GO:0007596 blood coagulation,GO:0017145 stem cell di…	GO:0000978 RNA polymerase II core promoter proximal region sequence-specific DNA binding,GO:0001077 transcriptional activator activity, RNA polymerase II core promoter proximal region sequence-specific binding,GO:0005515 protein binding,GO:0071987 WD40-repeat domain binding	GO:0005829 cytosol,GO:0016363 nuclear matrix	66.4088	102.903		7.23667		2.62758					OK	OK
H200000362	H200000362	ENSG00000170430	XM_006717863.2	4255	MGMT	O-6-methylguanine-DNA methyltransferase	GO:0006266 DNA ligation,GO:0006281 DNA repair,GO:0006306 DNA methylation,GO:0006307 DNA dealkylation involved in DNA repair,GO:0009636 response to toxic substance,GO:0034599 cellular response to oxidative stress,GO:0042493 response to drug,GO:0043281 regulation of cysteine-type endopeptidase activity involved in apoptotic process,GO:0045471 response to ethanol,GO:0045739 positive regulation of DN…	GO:0003677 DNA binding,GO:0003684 damaged DNA binding,GO:0003908 methylated-DNA-[protein]-cysteine S-methyltransferase activity,GO:0005509 calcium ion binding,GO:0008168 methyltransferase activity,GO:0009008 DNA-methyltransferase activity	GO:0005634 nucleus,GO:0005654 nucleoplasm,GO:0016020 membrane	444.196	1345.18	378.767	1249.51	378.767	453.688	1.1978	0.260389			OK	OK
H200008790	H200008790	ENSG00000213782	NM_016355.3	51202	DDX47	DEAD-box helicase 47	GO:0006364 rRNA processing,GO:0006397 mRNA processing,GO:0008380 RNA splicing,GO:0008625 extrinsic apoptotic signaling pathway via death domain receptors,GO:0010501 RNA secondary structure unwinding	GO:0004004 ATP-dependent RNA helicase activity,GO:0005515 protein binding,GO:0005524 ATP binding,GO:0044822 poly(A) RNA binding	GO:0005730 nucleolus,GO:0016020 membrane	1408.79	3265.34	1343.36	3169.67	1343.36	1150.88	0.856717	-0.223109			OK	OK
AHsV10000218	AHsV10000218	ENSG00000074935	NM_016262.4	51175	TUBE1	tubulin epsilon 1	GO:0007098 centrosome cycle,GO:0008152 metabolic process	GO:0003924 GTPase activity,GO:0005200 structural constituent of cytoskeleton,GO:0005525 GTP binding	GO:0000242 pericentriolar material,GO:0005874 microtubule	124.939	315.77	59.5096	220.103	59.5096	79.9177	1.34294	0.425393			OK	OK
H300010155	H300010155	ENSG00000113387	NM_006713.3	10923	SUB1	SUB1 homolog, transcriptional regulator	GO:0006357 regulation of transcription from RNA polymerase II promoter,GO:0006366 transcription from RNA polymerase II promoter,GO:0045944 positive regulation of transcription from RNA polymerase II promoter,GO:0060395 SMAD protein signal transduction	GO:0001205 transcriptional activator activity, RNA polymerase II distal enhancer sequence-specific binding,GO:0003697 single-stranded DNA binding,GO:0003713 transcription coactivator activity,GO:0005515 protein binding,GO:0044822 poly(A) RNA binding	GO:0005634 nucleus,GO:0005667 transcription factor complex,GO:0005730 nucleolus,GO:0070062 extracellular exosome	344.759	914.172	279.33	818.505	279.33	297.193	1.06395	0.0894304			OK	OK
H300015537	H300015537	ENSG00000112983	NM_139199.1	10902	BRD8	bromodomain containing 8	GO:0006325 chromatin organization,GO:0006351 transcription, DNA-templated,GO:0006355 regulation of transcription, DNA-templated,GO:0006357 regulation of transcription from RNA polymerase II promoter,GO:0007165 signal transduction,GO:0007166 cell surface receptor signaling pathway,GO:0030522 intracellular receptor signaling pathway,GO:0040008 regulation of growth,GO:0043967 histone H4 acetylation,…	GO:0003700 transcription factor activity, sequence-specific DNA binding,GO:0004887 thyroid hormone receptor activity,GO:0005515 protein binding	GO:0000812 Swr1 complex,GO:0005634 nucleus,GO:0005654 nucleoplasm,GO:0005739 mitochondrion,GO:0035267 NuA4 histone acetyltransferase complex	65.9619	102.767		7.10041		2.57811					OK	OK
H300001748	H300001748	ENSG00000156261	NM_001282908.1	10694	CCT8	chaperonin containing TCP1 subunit 8	GO:0006457 protein folding,GO:0007339 binding of sperm to zona pellucida,GO:0032212 positive regulation of telomere maintenance via telomerase,GO:0044267 cellular protein metabolic process,GO:0046931 pore complex assembly,GO:0050821 protein stabilization,GO:0051084 'de novo' posttranslational protein folding,GO:1901998 toxin transport,GO:1904851 positive regulation of establishment of protein loc…	GO:0005515 protein binding,GO:0005524 ATP binding,GO:0042623 ATPase activity, coupled,GO:0051082 unfolded protein binding	GO:0002199 zona pellucida receptor complex,GO:0005654 nucleoplasm,GO:0005737 cytoplasm,GO:0005813 centrosome,GO:0005829 cytosol,GO:0005832 chaperonin-containing T-complex,GO:0005874 microtubule,GO:0005929 cilium,GO:0044297 cell body,GO:0045111 intermediate filament cytoskeleton,GO:0070062 extracellular exosome	4140.03	12045.7	4074.6	11950.1	4074.6	4338.99	1.06489	0.0906976			OK	OK
H200004268	H200004268	ENSG00000172215	NM_006564.1	10663	CXCR6	chemokine (C-X-C motif) receptor 6	GO:0006935 chemotaxis,GO:0006954 inflammatory response,GO:0007186 G-protein coupled receptor signaling pathway,GO:0019079 viral genome replication,GO:0070098 chemokine-mediated signaling pathway	GO:0004930 G-protein coupled receptor activity,GO:0015026 coreceptor activity,GO:0016494 C-X-C chemokine receptor activity,GO:0019958 C-X-C chemokine binding	GO:0005886 plasma membrane,GO:0005887 integral component of plasma membrane	71.5252	113.41	6.09596	17.7433	6.09596	6.44246	1.05684	0.0797583			OK	OK
H300015902	H300015902	ENSG00000062725	XM_011524199.1	10513	APPBP2	amyloid beta precursor protein binding protein 2	GO:0006886 intracellular protein transport,GO:0046907 intracellular transport	GO:0003777 microtubule motor activity,GO:0005515 protein binding	GO:0005634 nucleus,GO:0005737 cytoplasm,GO:0005874 microtubule,GO:0005875 microtubule associated complex,GO:0030659 cytoplasmic vesicle membrane	70.7007	108.98	5.27141	13.3132	5.27141	4.83391	0.917005	-0.124998			OK	OK
H300020422	H300020422	ENSG00000186714	XM_011520139.1	493860	CCDC73	coiled-coil domain containing 73	-	-	-	5713.03	16933	5647.6	16837.3	5647.6	6113.51	1.0825	0.114362			OK	OK
H200017204	H200017204	ENSG00000140854	XM_006721123.2	10300	KATNB1	katanin p80 (WD repeat containing) subunit B 1	GO:0006605 protein targeting,GO:0007026 negative regulation of microtubule depolymerization,GO:0007079 mitotic chromosome movement towards spindle pole,GO:0010942 positive regulation of cell death,GO:0010976 positive regulation of neuron projection development,GO:0031117 positive regulation of microtubule depolymerization,GO:0051013 microtubule severing,GO:0051301 cell division	GO:0008017 microtubule binding,GO:0008568 microtubule-severing ATPase activity,GO:0045502 dynein binding,GO:0046982 protein heterodimerization activity	GO:0000922 spindle pole,GO:0005634 nucleus,GO:0005737 cytoplasm,GO:0005813 centrosome,GO:0005874 microtubule,GO:0005886 plasma membrane,GO:0008352 katanin complex,GO:0015630 microtubule cytoskeleton,GO:0016020 membrane,GO:0030424 axon,GO:0030426 growth cone,GO:0030496 midbody,GO:0043025 neuronal cell body	112.67	221.267	47.2404	125.6	47.2404	45.6044	0.965369	-0.0508476			OK	OK
AHsV10001895	AHsV10001895	-	XR_927752.1	105375403	LOC105375403	uncharacterized LOC105375403	-	-	-	71.6304	119.157	6.20118	23.4902	6.20118	8.52913	1.3754	0.459855			OK	OK
AHsV10003537	AHsV10003537	ENSG00000144747	NM_007114.2	7110	TMF1	TATA element modulatory factor 1	GO:0001675 acrosome assembly,GO:0001819 positive regulation of cytokine production,GO:0006355 regulation of transcription, DNA-templated,GO:0006366 transcription from RNA polymerase II promoter,GO:0007289 spermatid nucleus differentiation,GO:0010629 negative regulation of gene expression,GO:0030317 sperm motility,GO:0032275 luteinizing hormone secretion,GO:0033327 Leydig cell differentiation,GO:0…	GO:0003677 DNA binding,GO:0003712 transcription cofactor activity,GO:0005515 protein binding	GO:0000139 Golgi membrane,GO:0005634 nucleus,GO:0005783 endoplasmic reticulum,GO:0005794 Golgi apparatus	102.59	213.518	37.1609	117.851	37.1609	42.7909	1.1515	0.203517			OK	OK
AHsV10002502	AHsV10002502	ENSG00000106829	XM_011518972.1	7091	TLE4	transducin like enhancer of split 4	GO:0000122 negative regulation of transcription from RNA polymerase II promoter,GO:0006351 transcription, DNA-templated,GO:0007219 Notch signaling pathway,GO:0008150 biological_process,GO:0016055 Wnt signaling pathway	GO:0003674 molecular_function,GO:0003682 chromatin binding,GO:0003705 transcription factor activity, RNA polymerase II distal enhancer sequence-specific binding,GO:0003714 transcription corepressor activity,GO:0005515 protein binding,GO:0070491 repressing transcription factor binding	GO:0005634 nucleus,GO:0005654 nucleoplasm	79.3676	142.075	13.9383	46.4084	13.9383	16.8505	1.20894	0.27374			OK	OK
CHsGV10002996	CHsGV10002996	ENSG00000184058	XM_006724312.1	6899	TBX1	T-box 1	GO:0001525 angiogenesis,GO:0001568 blood vessel development,GO:0001708 cell fate specification,GO:0001755 neural crest cell migration,GO:0001934 positive regulation of protein phosphorylation,GO:0001945 lymph vessel development,GO:0001974 blood vessel remodeling,GO:0002053 positive regulation of mesenchymal cell proliferation,GO:0003007 heart morphogenesis,GO:0003148 outflow tract septum morphoge…	GO:0003677 DNA binding,GO:0003700 transcription factor activity, sequence-specific DNA binding,GO:0042803 protein homodimerization activity,GO:0043565 sequence-specific DNA binding,GO:0046983 protein dimerization activity	GO:0005634 nucleus	65.8344	106.119		10.4523		3.79516					OK	OK
AHsV10002330	AHsV10002330	ENSG00000196090	NM_007050.5	11122	PTPRT	protein tyrosine phosphatase, receptor type T	GO:0006470 protein dephosphorylation,GO:0007155 cell adhesion,GO:0007156 homophilic cell adhesion via plasma membrane adhesion molecules,GO:0007165 signal transduction,GO:0007169 transmembrane receptor protein tyrosine kinase signaling pathway,GO:0035335 peptidyl-tyrosine dephosphorylation	GO:0004725 protein tyrosine phosphatase activity,GO:0005515 protein binding,GO:0008013 beta-catenin binding,GO:0045294 alpha-catenin binding,GO:0045295 gamma-catenin binding,GO:0045296 cadherin binding,GO:0070097 delta-catenin binding	GO:0005886 plasma membrane,GO:0009986 cell surface,GO:0016021 integral component of membrane	65.3044	92.1311									OK	OK
DHsGV10002432	DHsGV10002432	-	-	-	-	-	-	-	-	66.654	96.8642									OK	OK
H200014281	H200014281	ENSG00000134072	NM_003656.4	8536	CAMK1	calcium/calmodulin-dependent protein kinase I	GO:0006468 protein phosphorylation,GO:0006913 nucleocytoplasmic transport,GO:0007049 cell cycle,GO:0007165 signal transduction,GO:0010976 positive regulation of neuron projection development,GO:0032091 negative regulation of protein binding,GO:0032880 regulation of protein localization,GO:0033138 positive regulation of peptidyl-serine phosphorylation,GO:0043393 regulation of protein binding,GO:00…	GO:0004683 calmodulin-dependent protein kinase activity,GO:0005515 protein binding,GO:0005516 calmodulin binding,GO:0005524 ATP binding	GO:0005634 nucleus,GO:0005737 cytoplasm	428.212	938.11	362.782	842.443	362.782	305.885	0.843163	-0.246117			OK	OK
H200011342	H200011342	ENSG00000171617	NR_046318.1	8507	ENC1	ectodermal-neural cortex 1	GO:0007275 multicellular organismal development,GO:0007399 nervous system development,GO:0010499 proteasomal ubiquitin-independent protein catabolic process,GO:0010976 positive regulation of neuron projection development,GO:0016567 protein ubiquitination,GO:0017148 negative regulation of translation	GO:0003779 actin binding,GO:0005515 protein binding	GO:0000790 nuclear chromatin,GO:0005634 nucleus,GO:0005654 nucleoplasm,GO:0005730 nucleolus,GO:0005737 cytoplasm,GO:0005856 cytoskeleton,GO:0016363 nuclear matrix,GO:0031463 Cul3-RING ubiquitin ligase complex,GO:0043025 neuronal cell body	207.117	478.71	141.688	383.043	141.688	139.08	0.981595	-0.0268002			OK	OK
AHsV10002286	AHsV10002286	ENSG00000160221	NM_198155.4	8209	C21orf33	chromosome 21 open reading frame 33	-	-	GO:0005739 mitochondrion	549.45	1430.63	484.021	1334.97	484.021	484.717	1.00144	0.00207166			OK	OK
AHsV10000374	AHsV10000374	ENSG00000140557	NM_006011.3	8128	ST8SIA2	ST8 alpha-N-acetyl-neuraminide alpha-2,8-sialyltransferase 2	GO:0001574 ganglioside biosynthetic process,GO:0005975 carbohydrate metabolic process,GO:0006464 cellular protein modification process,GO:0006486 protein glycosylation,GO:0006488 dolichol-linked oligosaccharide biosynthetic process,GO:0006491 N-glycan processing,GO:0007399 nervous system development,GO:0007411 axon guidance,GO:0009311 oligosaccharide metabolic process,GO:0018279 protein N-linked …	GO:0003828 alpha-N-acetylneuraminate alpha-2,8-sialyltransferase activity,GO:0033691 sialic acid binding	GO:0000139 Golgi membrane,GO:0005769 early endosome,GO:0030173 integral component of Golgi membrane,GO:0055037 recycling endosome	64.8746	93.9379									OK	OK
H200017961	H200017961	ENSG00000167635	NM_001099639.1	7705	ZNF146	zinc finger protein 146	GO:0006355 regulation of transcription, DNA-templated	GO:0003677 DNA binding,GO:0003700 transcription factor activity, sequence-specific DNA binding,GO:0008201 heparin binding,GO:0008270 zinc ion binding	GO:0005634 nucleus,GO:0005730 nucleolus,GO:0005737 cytoplasm	882.737	2523.71	817.307	2428.04	817.307	881.605	1.07867	0.109254			OK	OK
CHsGV10000233	CHsGV10000233	-	NM_021915.2	7620	ZNF69	zinc finger protein 69	GO:0006351 transcription, DNA-templated,GO:0006355 regulation of transcription, DNA-templated	GO:0003677 DNA binding,GO:0005515 protein binding,GO:0046872 metal ion binding	GO:0005634 nucleus	205.991	512.895	140.561	417.228	140.561	151.492	1.07777	0.108047			OK	OK
AHsV10000627	AHsV10000627	ENSG00000156467	NR_045639.1	7381	UQCRB	ubiquinol-cytochrome c reductase binding protein	GO:0006119 oxidative phosphorylation,GO:0006122 mitochondrial electron transport, ubiquinol to cytochrome c,GO:0009060 aerobic respiration,GO:0022904 respiratory electron transport chain,GO:0044237 cellular metabolic process,GO:0044281 small molecule metabolic process,GO:0055114 oxidation-reduction process	GO:0005515 protein binding	GO:0005743 mitochondrial inner membrane,GO:0005746 mitochondrial respiratory chain,GO:0005750 mitochondrial respiratory chain complex III	73.4542	121.974	8.0249	26.3078	8.0249	9.55217	1.19032	0.251346			OK	OK
H200006783	H200006783	ENSG00000175567	NM_003355.2	7351	UCP2	uncoupling protein 2 (mitochondrial, proton carrier)	GO:0000303 response to superoxide,GO:0001666 response to hypoxia,GO:0006412 translation,GO:0006810 transport,GO:0006839 mitochondrial transport,GO:0007565 female pregnancy,GO:0007568 aging,GO:0010942 positive regulation of cell death,GO:0015992 proton transport,GO:0022904 respiratory electron transport chain,GO:0032869 cellular response to insulin stimulus,GO:0034198 cellular response to amino ac…	GO:0003735 structural constituent of ribosome,GO:0005515 protein binding	GO:0005743 mitochondrial inner membrane,GO:0016021 integral component of membrane	76.3083	124.527	10.8791	28.8599	10.8791	10.4788	0.963209	-0.0540792			OK	OK
CHsGV10001371	CHsGV10001371	ENSG00000198788	NM_002457.3	4583	MUC2	mucin 2, oligomeric mucus/gel-forming	GO:0006493 protein O-linked glycosylation,GO:0016266 O-glycan processing,GO:0030277 maintenance of gastrointestinal epithelium,GO:0043687 post-translational protein modification,GO:0044267 cellular protein metabolic process	GO:0005515 protein binding	GO:0005796 Golgi lumen,GO:0070702 inner mucus layer,GO:0070703 outer mucus layer	66.9092	99.2309									OK	OK
AHsV10001100	AHsV10001100	ENSG00000163132	NM_002448.3	4487	MSX1	msh homeobox 1	GO:0000122 negative regulation of transcription from RNA polymerase II promoter,GO:0000902 cell morphogenesis,GO:0001701 in utero embryonic development,GO:0003198 epithelial to mesenchymal transition involved in endocardial cushion formation,GO:0006366 transcription from RNA polymerase II promoter,GO:0007517 muscle organ development,GO:0008285 negative regulation of cell proliferation,GO:0009952 …	GO:0000977 RNA polymerase II regulatory region sequence-specific DNA binding,GO:0000982 transcription factor activity, RNA polymerase II core promoter proximal region sequence-specific binding,GO:0001227 transcriptional repressor activity, RNA polymerase II transcription regulatory region sequence-specific binding,GO:0001228 transcriptional activator activity, RNA polymerase II transcription regu…	GO:0005634 nucleus,GO:0005654 nucleoplasm,GO:0005737 cytoplasm	69.5082	114.731	4.07889	19.0639	4.07889	6.92196	1.69702	0.763004			OK	OK
CHsGV10001524	CHsGV10001524	ENSG00000082212	NM_001168335.1	4200	ME2	malic enzyme 2, NAD(+)-dependent, mitochondrial	GO:0006108 malate metabolic process,GO:0055114 oxidation-reduction process,GO:1902031 regulation of NADP metabolic process	GO:0004470 malic enzyme activity,GO:0004471 malate dehydrogenase (decarboxylating) (NAD+) activity,GO:0008948 oxaloacetate decarboxylase activity,GO:0009055 electron carrier activity,GO:0046872 metal ion binding,GO:0051287 NAD binding	GO:0005739 mitochondrion,GO:0005759 mitochondrial matrix,GO:0043231 intracellular membrane-bounded organelle	189.612	596.49	124.183	500.823	124.183	181.845	1.46433	0.550241			OK	OK
CHsGV10004058	CHsGV10004058	ENSG00000149084	XM_011520156.1	51144	HSD17B12	hydroxysteroid (17-beta) dehydrogenase 12	GO:0006633 fatty acid biosynthetic process,GO:0006703 estrogen biosynthetic process,GO:0010811 positive regulation of cell-substrate adhesion,GO:0019432 triglyceride biosynthetic process,GO:0030198 extracellular matrix organization,GO:0035338 long-chain fatty-acyl-CoA biosynthetic process,GO:0044255 cellular lipid metabolic process,GO:0044281 small molecule metabolic process,GO:0055114 oxidation-…	GO:0001968 fibronectin binding,GO:0004303 estradiol 17-beta-dehydrogenase activity,GO:0005515 protein binding,GO:0005518 collagen binding,GO:0008201 heparin binding	GO:0005578 proteinaceous extracellular matrix,GO:0005789 endoplasmic reticulum membrane,GO:0016021 integral component of membrane	636.053	1864.82	570.623	1769.15	570.623	642.365	1.12573	0.170856			OK	OK
AHsV10002257	AHsV10002257	ENSG00000037241	NM_001317982.1	51121	RPL26L1	ribosomal protein L26 like 1	GO:0000184 nuclear-transcribed mRNA catabolic process, nonsense-mediated decay,GO:0001887 selenium compound metabolic process,GO:0002181 cytoplasmic translation,GO:0006412 translation,GO:0006413 translational initiation,GO:0006414 translational elongation,GO:0006415 translational termination,GO:0006614 SRP-dependent cotranslational protein targeting to membrane,GO:0010467 gene expression,GO:00160…	GO:0003735 structural constituent of ribosome	GO:0005829 cytosol,GO:0022625 cytosolic large ribosomal subunit,GO:0070062 extracellular exosome	1287.18	3190.88	1221.75	3095.21	1221.75	1123.85	0.919867	-0.120503			OK	OK
CHsGV10003403	CHsGV10003403	ENSG00000181562	NM_006683.4	10876	EDDM3A	epididymal protein 3A	GO:0007321 sperm displacement	-	GO:0005615 extracellular space	76.9616	122.884	11.5324	27.2176	11.5324	9.88251	0.856937	-0.222739			OK	OK
H200010411	H200010411	ENSG00000101856	NM_001282621.1	10857	PGRMC1	progesterone receptor membrane component 1	-	GO:0005496 steroid binding,GO:0005515 protein binding,GO:0020037 heme binding	GO:0005730 nucleolus,GO:0005783 endoplasmic reticulum,GO:0005789 endoplasmic reticulum membrane,GO:0012505 endomembrane system,GO:0016020 membrane,GO:0016021 integral component of membrane,GO:0070062 extracellular exosome	1595.09	5095.4	1529.66	4999.73	1529.66	1815.37	1.18678	0.247051			OK	OK
H200007857	H200007857	ENSG00000114388	NM_006545.4	10641	NPRL2	NPR2-like, GATOR1 complex subunit	GO:0006468 protein phosphorylation,GO:0032007 negative regulation of TOR signaling,GO:0033673 negative regulation of kinase activity,GO:0034198 cellular response to amino acid starvation,GO:0043547 positive regulation of GTPase activity	GO:0004672 protein kinase activity,GO:0005096 GTPase activator activity,GO:0005515 protein binding	GO:1990130 Iml1 complex	189.63	508.57	124.201	412.904	124.201	149.922	1.2071	0.27154			OK	OK
CHsGV10003439	CHsGV10003439	ENSG00000116679	XM_005244843.2	10625	IVNS1ABP	influenza virus NS1A binding protein	GO:0006383 transcription from RNA polymerase III promoter,GO:0008380 RNA splicing,GO:0009615 response to virus,GO:0016032 viral process,GO:2001243 negative regulation of intrinsic apoptotic signaling pathway	-	GO:0005654 nucleoplasm,GO:0005667 transcription factor complex,GO:0005681 spliceosomal complex,GO:0005737 cytoplasm,GO:0015629 actin cytoskeleton	282.184	1316.18	216.755	1220.51	216.755	443.158	2.04451	1.03176	*		OK	OK
H200005078	H200005078	ENSG00000132514	XM_005256412.1	10462	CLEC10A	C-type lectin domain family 10 member A	GO:0002250 adaptive immune response,GO:0006897 endocytosis,GO:0045087 innate immune response	GO:0030246 carbohydrate binding	GO:0005886 plasma membrane,GO:0016021 integral component of membrane	65.5412	94.4036									OK	OK
CHsTV10000199	CHsTV10000199	ENSG00000244754	XM_011534873.1	10443	N4BP2L2	NEDD4 binding protein 2-like 2	GO:0000122 negative regulation of transcription from RNA polymerase II promoter,GO:1902035 positive regulation of hematopoietic stem cell proliferation,GO:1902037 negative regulation of hematopoietic stem cell differentiation	GO:0001106 RNA polymerase II transcription corepressor activity,GO:0003674 molecular_function,GO:0005515 protein binding,GO:0019899 enzyme binding	GO:0005634 nucleus,GO:0017053 transcriptional repressor complex,GO:0070062 extracellular exosome	75.4629	127.119	10.0336	31.4528	10.0336	11.4203	1.1382	0.186757			OK	OK
DHsGV10003665	DHsGV10003665	ENSG00000026025	NG_012413.1	7431	VIM	vimentin	GO:0006915 apoptotic process,GO:0006921 cellular component disassembly involved in execution phase of apoptosis,GO:0006928 movement of cell or subcellular component,GO:0010628 positive regulation of gene expression,GO:0010977 negative regulation of neuron projection development,GO:0012501 programmed cell death,GO:0014002 astrocyte development,GO:0016032 viral process,GO:0030049 muscle filament sl…	GO:0001948 glycoprotein binding,GO:0003725 double-stranded RNA binding,GO:0005200 structural constituent of cytoskeleton,GO:0005212 structural constituent of eye lens,GO:0005515 protein binding,GO:0008022 protein C-terminus binding,GO:0042802 identical protein binding,GO:0097110 scaffold protein binding,GO:1990254 keratin filament binding	GO:0005737 cytoplasm,GO:0005777 peroxisome,GO:0005829 cytosol,GO:0005856 cytoskeleton,GO:0005882 intermediate filament,GO:0005886 plasma membrane,GO:0005925 focal adhesion,GO:0031252 cell leading edge,GO:0043005 neuron projection,GO:0045111 intermediate filament cytoskeleton,GO:0070062 extracellular exosome	75.3577	121.011	9.9284	25.3442	9.9284	9.20229	0.926866	-0.109567			OK	OK
DHsTV10000081	DHsTV10000081	ENSG00000148339	XM_005251688.1	114789	SLC25A25	solute carrier family 25 member 25	GO:0002021 response to dietary excess,GO:0006412 translation,GO:0014823 response to activity,GO:0032094 response to food,GO:0035264 multicellular organism growth,GO:0043010 camera-type eye development,GO:0045333 cellular respiration,GO:0046034 ATP metabolic process,GO:0060612 adipose tissue development,GO:0070588 calcium ion transmembrane transport	GO:0003735 structural constituent of ribosome,GO:0005509 calcium ion binding	GO:0005739 mitochondrion,GO:0005743 mitochondrial inner membrane,GO:0016021 integral component of membrane,GO:0043231 intracellular membrane-bounded organelle,GO:0070062 extracellular exosome	69.8465	108.644	4.41724	12.9777	4.41724	4.71211	1.06675	0.0932275			OK	OK
CHsGV10002511	CHsGV10002511	ENSG00000156299	NM_003253.2	7074	TIAM1	T-cell lymphoma invasion and metastasis 1	GO:0003300 cardiac muscle hypertrophy,GO:0007160 cell-matrix adhesion,GO:0007264 small GTPase mediated signal transduction,GO:0007411 axon guidance,GO:0016477 cell migration,GO:0016601 Rac protein signal transduction,GO:0032092 positive regulation of protein binding,GO:0035023 regulation of Rho protein signal transduction,GO:0042220 response to cocaine,GO:0043065 positive regulation of apoptotic …	GO:0005057 receptor signaling protein activity,GO:0005085 guanyl-nucleotide exchange factor activity,GO:0005089 Rho guanyl-nucleotide exchange factor activity,GO:0005515 protein binding,GO:0005543 phospholipid binding,GO:0008017 microtubule binding,GO:0019900 kinase binding,GO:0030676 Rac guanyl-nucleotide exchange factor activity,GO:0030971 receptor tyrosine kinase binding,GO:0046875 ephrin rece…	GO:0005634 nucleus,GO:0005829 cytosol,GO:0005874 microtubule,GO:0005886 plasma membrane,GO:0005911 cell-cell junction,GO:0031234 extrinsic component of cytoplasmic side of plasma membrane,GO:0032587 ruffle membrane,GO:0043025 neuronal cell body,GO:0043197 dendritic spine,GO:0044291 cell-cell contact zone,GO:0044295 axonal growth cone,GO:0044304 main axon	67.7204	99.4613	2.29112		2.29112						OK	OK
AHsV10000051	AHsV10000051	ENSG00000120708	NM_000358.2	7045	TGFBI	transforming growth factor beta induced	GO:0001525 angiogenesis,GO:0002062 chondrocyte differentiation,GO:0007155 cell adhesion,GO:0007162 negative regulation of cell adhesion,GO:0007601 visual perception,GO:0008283 cell proliferation,GO:0030198 extracellular matrix organization,GO:0044267 cellular protein metabolic process,GO:0050896 response to stimulus	GO:0005178 integrin binding,GO:0005515 protein binding,GO:0005518 collagen binding,GO:0050840 extracellular matrix binding	GO:0005576 extracellular region,GO:0005578 proteinaceous extracellular matrix,GO:0005604 basement membrane,GO:0005615 extracellular space,GO:0005802 trans-Golgi network,GO:0005886 plasma membrane,GO:0031012 extracellular matrix,GO:0070062 extracellular exosome	70.1615	109.553	4.73218	13.8866	4.73218	5.04213	1.0655	0.0915292			OK	OK
H200005918	H200005918	ENSG00000165025	XM_011518947.1	6850	SYK	spleen tyrosine kinase	GO:0001525 angiogenesis,GO:0001945 lymph vessel development,GO:0002092 positive regulation of receptor internalization,GO:0002223 stimulatory C-type lectin receptor signaling pathway,GO:0002250 adaptive immune response,GO:0002281 macrophage activation involved in immune response,GO:0002283 neutrophil activation involved in immune response,GO:0002366 leukocyte activation involved in immune respons…	GO:0004672 protein kinase activity,GO:0004674 protein serine/threonine kinase activity,GO:0004713 protein tyrosine kinase activity,GO:0004715 non-membrane spanning protein tyrosine kinase activity,GO:0004716 receptor signaling protein tyrosine kinase activity,GO:0005178 integrin binding,GO:0005515 protein binding,GO:0005524 ATP binding,GO:0019901 protein kinase binding	GO:0005634 nucleus,GO:0005737 cytoplasm,GO:0005829 cytosol,GO:0005886 plasma membrane,GO:0019815 B cell receptor complex,GO:0031234 extrinsic component of cytoplasmic side of plasma membrane,GO:0032009 early phagosome,GO:0042101 T cell receptor complex,GO:0043234 protein complex	76.4487	138.526	11.0194	42.8594	11.0194	15.5619	1.41223	0.497974			OK	OK
H200013667	H200013667	ENSG00000114395	NM_001291284.1	11068	CYB561D2	cytochrome b561 family member D2	GO:0055114 oxidation-reduction process	GO:0046872 metal ion binding	GO:0016021 integral component of membrane	167.908	321.239	102.478	225.572	102.478	81.9036	0.799229	-0.323319			OK	OK
DHsGV10005523	DHsGV10005523	-	NG_008312.1	5913	RAPSN	receptor associated protein of the synapse	GO:0007268 synaptic transmission,GO:0007271 synaptic transmission, cholinergic,GO:0043525 positive regulation of neuron apoptotic process,GO:0071340 skeletal muscle acetylcholine-gated channel clustering,GO:1900075 positive regulation of neuromuscular synaptic transmission,GO:1901626 regulation of postsynaptic membrane organization	GO:0008270 zinc ion binding,GO:0033130 acetylcholine receptor binding,GO:0035255 ionotropic glutamate receptor binding,GO:0043495 protein anchor	GO:0005794 Golgi apparatus,GO:0005856 cytoskeleton,GO:0030054 cell junction,GO:0031594 neuromuscular junction,GO:0045211 postsynaptic membrane	396.585	908.091	331.156	812.425	331.156	294.985	0.890774	-0.166869			OK	OK
H300002724	H300002724	ENSG00000140030	NM_003608.3	8477	GPR65	G protein-coupled receptor 65	GO:0006915 apoptotic process,GO:0006955 immune response,GO:0007186 G-protein coupled receptor signaling pathway,GO:0007275 multicellular organismal development,GO:0010447 response to acidic pH,GO:0030819 positive regulation of cAMP biosynthetic process,GO:0031532 actin cytoskeleton reorganization,GO:0051496 positive regulation of stress fiber assembly,GO:0090630 activation of GTPase activity	GO:0004930 G-protein coupled receptor activity	GO:0005886 plasma membrane,GO:0005887 integral component of plasma membrane	65.0408	98.978									OK	OK
AHsV10001564	AHsV10001564	-	XM_011535363.1	8447	DOC2B	double C2-like domains, beta	GO:0008104 protein localization,GO:0031340 positive regulation of vesicle fusion,GO:0032024 positive regulation of insulin secretion,GO:0045956 positive regulation of calcium ion-dependent exocytosis,GO:0048791 calcium ion-regulated exocytosis of neurotransmitter	GO:0005509 calcium ion binding,GO:0005544 calcium-dependent phospholipid binding,GO:0019905 syntaxin binding,GO:0030276 clathrin binding	GO:0005737 cytoplasm,GO:0005886 plasma membrane,GO:0031201 SNARE complex,GO:0098793 presynapse	69.3202	109.639	3.8909	13.9718	3.8909	5.07307	1.30383	0.382754			OK	OK
H200017744	H200017744	ENSG00000175592	NR_125339.1	8061	FOSL1	FOS like antigen 1	GO:0001701 in utero embryonic development,GO:0006357 regulation of transcription from RNA polymerase II promoter,GO:0006366 transcription from RNA polymerase II promoter,GO:0006935 chemotaxis,GO:0006968 cellular defense response,GO:0007296 vitellogenesis,GO:0007565 female pregnancy,GO:0007612 learning,GO:0008284 positive regulation of cell proliferation,GO:0008285 negative regulation of cell prol…	GO:0000978 RNA polymerase II core promoter proximal region sequence-specific DNA binding,GO:0000982 transcription factor activity, RNA polymerase II core promoter proximal region sequence-specific binding,GO:0001077 transcriptional activator activity, RNA polymerase II core promoter proximal region sequence-specific binding,GO:0003700 transcription factor activity, sequence-specific DNA binding,G…	GO:0005634 nucleus,GO:0005829 cytosol,GO:0042734 presynaptic membrane,GO:0043005 neuron projection	164.864	345.934	99.4344	250.268	99.4344	90.8704	0.913872	-0.129936			OK	OK
AHsV10002003	AHsV10002003	ENSG00000104723	XM_011544654.1	7991	TUSC3	tumor suppressor candidate 3	GO:0006487 protein N-linked glycosylation,GO:0015693 magnesium ion transport,GO:0018279 protein N-linked glycosylation via asparagine,GO:0043687 post-translational protein modification,GO:0044267 cellular protein metabolic process,GO:0045454 cell redox homeostasis,GO:0050890 cognition,GO:0055085 transmembrane transport,GO:1903830 magnesium ion transmembrane transport	GO:0004579 dolichyl-diphosphooligosaccharide-protein glycotransferase activity,GO:0015095 magnesium ion transmembrane transporter activity	GO:0005739 mitochondrion,GO:0005789 endoplasmic reticulum membrane,GO:0005886 plasma membrane,GO:0005887 integral component of plasma membrane,GO:0008250 oligosaccharyltransferase complex	654.815	1721.68	589.386	1626.01	589.386	590.392	1.00171	0.00246058			OK	OK
H200000536	H200000536	ENSG00000169714	NM_001127194.1	7555	CNBP	CCHC-type zinc finger, nucleic acid binding protein	GO:0006351 transcription, DNA-templated,GO:0006355 regulation of transcription, DNA-templated,GO:0006695 cholesterol biosynthetic process,GO:0008284 positive regulation of cell proliferation,GO:0045893 positive regulation of transcription, DNA-templated,GO:0045944 positive regulation of transcription from RNA polymerase II promoter	GO:0003697 single-stranded DNA binding,GO:0003700 transcription factor activity, sequence-specific DNA binding,GO:0003727 single-stranded RNA binding,GO:0005515 protein binding,GO:0008270 zinc ion binding,GO:0044822 poly(A) RNA binding	GO:0005634 nucleus,GO:0005783 endoplasmic reticulum,GO:0005829 cytosol	4216.39	8611.63	4150.96	8515.96	4150.96	3092.08	0.744907	-0.424868			OK	OK
H200010807	H200010807	ENSG00000100811	NM_003403.4	7528	YY1	YY1 transcription factor	GO:0000122 negative regulation of transcription from RNA polymerase II promoter,GO:0000724 double-strand break repair via homologous recombination,GO:0006351 transcription, DNA-templated,GO:0006357 regulation of transcription from RNA polymerase II promoter,GO:0006403 RNA localization,GO:0006974 cellular response to DNA damage stimulus,GO:0007283 spermatogenesis,GO:0009952 anterior/posterior patt…	GO:0000400 four-way junction DNA binding,GO:0001078 transcriptional repressor activity, RNA polymerase II core promoter proximal region sequence-specific binding,GO:0001158 enhancer sequence-specific DNA binding,GO:0003677 DNA binding,GO:0003700 transcription factor activity, sequence-specific DNA binding,GO:0003713 transcription coactivator activity,GO:0003714 transcription corepressor activity,…	GO:0005634 nucleus,GO:0005667 transcription factor complex,GO:0005737 cytoplasm,GO:0016363 nuclear matrix,GO:0031011 Ino80 complex,GO:0031519 PcG protein complex	1335.01	3672.4	1269.58	3576.73	1269.58	1298.68	1.02292	0.0326947			OK	OK
AHsV10001118	AHsV10001118	ENSG00000072401	NM_001204880.1	7321	UBE2D1	ubiquitin conjugating enzyme E2D 1	GO:0000122 negative regulation of transcription from RNA polymerase II promoter,GO:0000209 protein polyubiquitination,GO:0000278 mitotic cell cycle,GO:0002223 stimulatory C-type lectin receptor signaling pathway,GO:0002224 toll-like receptor signaling pathway,GO:0002756 MyD88-independent toll-like receptor signaling pathway,GO:0006351 transcription, DNA-templated,GO:0006367 transcription initiati…	GO:0004842 ubiquitin-protein transferase activity,GO:0005515 protein binding,GO:0005524 ATP binding,GO:0061631 ubiquitin conjugating enzyme activity	GO:0000151 ubiquitin ligase complex,GO:0005654 nucleoplasm,GO:0005737 cytoplasm,GO:0005829 cytosol,GO:0043234 protein complex	658.618	1891.57	593.189	1795.9	593.189	652.078	1.09928	0.136554			OK	OK
DHsGV10000256	DHsGV10000256	-	-	-	-	-	-	-	-	69.4822	106.606	4.05297	10.9396	4.05297	3.97209	0.980043	-0.029083			OK	OK
CHsGV10003025	CHsGV10003025	ENSG00000115204	NM_002437.4	4358	MPV17	MpV17 mitochondrial inner membrane protein	GO:0000002 mitochondrial genome maintenance,GO:0032836 glomerular basement membrane development,GO:0034614 cellular response to reactive oxygen species,GO:0042592 homeostatic process,GO:0048839 inner ear development,GO:2000377 regulation of reactive oxygen species metabolic process	GO:0003674 molecular_function	GO:0005739 mitochondrion,GO:0005743 mitochondrial inner membrane,GO:0005777 peroxisome,GO:0016021 integral component of membrane	177.919	429.142	112.49	333.476	112.49	121.083	1.07638	0.106194			OK	OK
H200016641	H200016641	ENSG00000169184	NM_002430.2	4330	MN1	meningioma (disrupted in balanced translocation) 1	GO:0001957 intramembranous ossification,GO:0006351 transcription, DNA-templated,GO:0006355 regulation of transcription, DNA-templated,GO:0007275 multicellular organismal development,GO:0008150 biological_process	GO:0003674 molecular_function	GO:0005575 cellular_component	75.3747	147.514	9.94547	51.8476	9.94547	18.8255	1.89287	0.920575			OK	OK
AHsV10001686	AHsV10001686	ENSG00000132561	XM_005250920.1	4147	MATN2	matrilin 2	GO:0001764 neuron migration,GO:0007411 axon guidance,GO:0008150 biological_process,GO:0008347 glial cell migration,GO:0031104 dendrite regeneration,GO:0048678 response to axon injury	GO:0003674 molecular_function,GO:0005509 calcium ion binding,GO:0005515 protein binding	GO:0005578 proteinaceous extracellular matrix,GO:0005604 basement membrane,GO:0031012 extracellular matrix	98.5042	227.076	33.0749	131.41	33.0749	47.7139	1.4426	0.528671			OK	OK
opHsV0400002182	opHsV0400002182	ENSG00000118197	NM_001031725.5	83479	DDX59	DEAD-box helicase 59	GO:0010501 RNA secondary structure unwinding	GO:0003723 RNA binding,GO:0004004 ATP-dependent RNA helicase activity,GO:0005524 ATP binding,GO:0046872 metal ion binding	GO:0005622 intracellular,GO:0005634 nucleus,GO:0005737 cytoplasm	125.133	358.34	59.7038	262.674	59.7038	95.3748	1.59747	0.675786			OK	OK
AHsV10002378	AHsV10002378	ENSG00000049656	NM_030782.4	81037	CLPTM1L	CLPTM1-like	GO:0006915 apoptotic process	-	GO:0016020 membrane,GO:0016021 integral component of membrane	1397	3527.94	1331.57	3432.28	1331.57	1246.23	0.935913	-0.0955537			OK	OK
H300003868	H300003868	ENSG00000179002	NM_152232.2	80834	TAS1R2	taste 1 receptor member 2	GO:0001582 detection of chemical stimulus involved in sensory perception of sweet taste,GO:0007186 G-protein coupled receptor signaling pathway,GO:0032467 positive regulation of cytokinesis,GO:0050916 sensory perception of sweet taste	GO:0008527 taste receptor activity,GO:0033041 sweet taste receptor activity,GO:0046982 protein heterodimerization activity	GO:0005886 plasma membrane,GO:0016021 integral component of membrane,GO:0043235 receptor complex,GO:1903767 sweet taste receptor complex	66.0233	99.724									OK	OK
AHsV10000648	AHsV10000648	ENSG00000115652	NR_045607.1	80146	UXS1	UDP-glucuronate decarboxylase 1	GO:0033320 UDP-D-xylose biosynthetic process,GO:0051262 protein tetramerization	GO:0042803 protein homodimerization activity,GO:0048040 UDP-glucuronate decarboxylase activity,GO:0070403 NAD+ binding	GO:0005739 mitochondrion,GO:0016021 integral component of membrane,GO:0032580 Golgi cisterna membrane,GO:0070062 extracellular exosome	353.007	1005.71	287.577	910.043	287.577	330.43	1.14901	0.200394			OK	OK
AHsV10000683	AHsV10000683	ENSG00000176601	NM_001282883.1	80122	MAP3K19	mitogen-activated protein kinase kinase kinase 19	GO:0007346 regulation of mitotic cell cycle,GO:0023014 signal transduction by protein phosphorylation,GO:0031098 stress-activated protein kinase signaling cascade,GO:0032147 activation of protein kinase activity,GO:0042981 regulation of apoptotic process	GO:0004674 protein serine/threonine kinase activity,GO:0005524 ATP binding	GO:0005737 cytoplasm	66.9781	105.476		9.80929		3.56168					OK	OK
AHsV10002387	AHsV10002387	ENSG00000150636	NM_001093729.1	79839	CCDC102B	coiled-coil domain containing 102B	-	-	-	65.8436	109.233		13.566		4.92573					OK	OK
CHsGV10002428	CHsGV10002428	ENSG00000120162	NM_024761.4	79817	MOB3B	MOB kinase activator 3B	-	GO:0005515 protein binding,GO:0046872 metal ion binding	-	65.9965	108.339		12.6719		4.60108					OK	OK
H300014920	H300014920	ENSG00000114796	NM_017644.3	54800	KLHL24	kelch like family member 24	GO:0016567 protein ubiquitination,GO:2000312 regulation of kainate selective glutamate receptor activity	GO:0004842 ubiquitin-protein transferase activity	GO:0005737 cytoplasm,GO:0030424 axon,GO:0031463 Cul3-RING ubiquitin ligase complex,GO:0043204 perikaryon	110.985	310.366	45.5558	214.699	45.5558	77.9556	1.71121	0.775016			OK	OK
H200002388	H200002388	ENSG00000166326	XM_006718254.1	54765	TRIM44	tripartite motif containing 44	-	GO:0005515 protein binding,GO:0008270 zinc ion binding	GO:0005622 intracellular	103.462	205.51	38.0326	109.843	38.0326	39.8832	1.04866	0.0685442			OK	OK
CHsGV10003603	CHsGV10003603	ENSG00000170891	NM_018659.2	54360	CYTL1	cytokine like 1	GO:0002062 chondrocyte differentiation,GO:0007165 signal transduction,GO:0045944 positive regulation of transcription from RNA polymerase II promoter,GO:0048839 inner ear development,GO:0050650 chondroitin sulfate proteoglycan biosynthetic process,GO:0051091 positive regulation of sequence-specific DNA binding transcription factor activity,GO:1990079 cartilage homeostasis	GO:0005102 receptor binding	GO:0005615 extracellular space	95.4888	212.767	30.0595	117.1	30.0595	42.5182	1.41447	0.50026			OK	OK
CHsGV10003504	CHsGV10003504	ENSG00000181656	NM_022049.2	54112	GPR88	G protein-coupled receptor 88	GO:0007166 cell surface receptor signaling pathway,GO:0007186 G-protein coupled receptor signaling pathway,GO:0007626 locomotory behavior,GO:0019228 neuronal action potential,GO:0050885 neuromuscular process controlling balance	GO:0004930 G-protein coupled receptor activity	GO:0005575 cellular_component,GO:0005887 integral component of plasma membrane	64.4665	100.133									OK	OK
H200006997	H200006997	ENSG00000090263	NM_053035.2	51650	MRPS33	mitochondrial ribosomal protein S33	GO:0006412 translation,GO:0006996 organelle organization,GO:0032543 mitochondrial translation,GO:0070124 mitochondrial translational initiation,GO:0070125 mitochondrial translational elongation,GO:0070126 mitochondrial translational termination	GO:0003735 structural constituent of ribosome	GO:0005739 mitochondrion,GO:0005743 mitochondrial inner membrane,GO:0005763 mitochondrial small ribosomal subunit	350.236	929.764	284.806	834.098	284.806	302.855	1.06337	0.0886437			OK	OK
H200007887	H200007887	ENSG00000125991	NM_015966.2	51614	ERGIC3	ERGIC and golgi 3	GO:0016192 vesicle-mediated transport	-	GO:0005789 endoplasmic reticulum membrane,GO:0005794 Golgi apparatus,GO:0016020 membrane,GO:0016021 integral component of membrane,GO:0033116 endoplasmic reticulum-Golgi intermediate compartment membrane	526.237	1540.5	460.807	1444.83	460.807	524.608	1.13845	0.187075			OK	OK
CHsGV10000880	CHsGV10000880	ENSG00000213995	NR_040104.1	55739	CARKD	carbohydrate kinase domain containing	GO:0008150 biological_process,GO:0008152 metabolic process	GO:0003674 molecular_function,GO:0005515 protein binding,GO:0005524 ATP binding,GO:0047453 ATP-dependent NAD(P)H-hydrate dehydratase activity,GO:0052855 ADP-dependent NAD(P)H-hydrate dehydratase activity	GO:0005575 cellular_component,GO:0005739 mitochondrion,GO:0005829 cytosol	160.206	381.018	94.7766	285.351	94.7766	103.609	1.09319	0.128545			OK	OK
H200017685	H200017685	ENSG00000111291	XM_011520746.1	55507	GPRC5D	G protein-coupled receptor class C group 5 member D	GO:0007186 G-protein coupled receptor signaling pathway	GO:0004930 G-protein coupled receptor activity	GO:0005886 plasma membrane,GO:0016021 integral component of membrane	69.263	103.651	3.8337	7.9847	3.8337	2.89919	0.756238	-0.403088			OK	OK
CHsGV10003264	CHsGV10003264	ENSG00000108829	NM_018509.3	55379	LRRC59	leucine rich repeat containing 59	-	GO:0044822 poly(A) RNA binding	GO:0005635 nuclear envelope,GO:0005783 endoplasmic reticulum,GO:0005789 endoplasmic reticulum membrane,GO:0016020 membrane,GO:0016021 integral component of membrane,GO:0042645 mitochondrial nucleoid	526.155	1391.21	460.725	1295.54	460.725	470.402	1.021	0.0299857			OK	OK
CHsGV10000829	CHsGV10000829	ENSG00000139697	XM_011538535.1	55206	SBNO1	strawberry notch homolog 1 (Drosophila)	GO:0006355 regulation of transcription, DNA-templated,GO:0008150 biological_process	GO:0003674 molecular_function	GO:0005575 cellular_component	1462.84	5045.61	1397.41	4949.94	1397.41	1797.29	1.28615	0.363065			OK	OK
CHsGV10001159	CHsGV10001159	ENSG00000196368	NM_018159.3	55190	NUDT11	nudix hydrolase 11	GO:0043647 inositol phosphate metabolic process,GO:0044281 small molecule metabolic process	GO:0008486 diphosphoinositol-polyphosphate diphosphatase activity,GO:0046872 metal ion binding,GO:0052840 inositol diphosphate tetrakisphosphate diphosphatase activity,GO:0052843 inositol-1-diphosphate-2,3,4,5,6-pentakisphosphate diphosphatase activity,GO:0052844 inositol-3-diphosphate-1,2,4,5,6-pentakisphosphate diphosphatase activity,GO:0052845 inositol-5-diphosphate-1,2,3,4,6-pentakisphosphate…	GO:0005622 intracellular,GO:0005829 cytosol	252.191	748.716	186.762	653.049	186.762	237.117	1.26962	0.344399			OK	OK
AHsV10000337	AHsV10000337	ENSG00000155906	NM_001271937.1	55005	RMND1	required for meiotic nuclear division 1 homolog	GO:0006412 translation,GO:0070131 positive regulation of mitochondrial translation	GO:0005515 protein binding	GO:0005739 mitochondrion	252.57	670.712	187.14	575.046	187.14	208.795	1.11571	0.157965			OK	OK
H300009477	H300009477	ENSG00000133328	XM_011545120.1	54979	HRASLS2	HRAS like suppressor 2	GO:0016042 lipid catabolic process	GO:0016746 transferase activity, transferring acyl groups,GO:0016787 hydrolase activity	GO:0005737 cytoplasm,GO:0016021 integral component of membrane	74.2215	124.544	8.79225	28.8774	8.79225	10.4852	1.19255	0.254046			OK	OK
AHsV10002621	AHsV10002621	ENSG00000150471	NM_015236.4	23284	ADGRL3	adhesion G protein-coupled receptor L3	GO:0001764 neuron migration,GO:0007166 cell surface receptor signaling pathway,GO:0007186 G-protein coupled receptor signaling pathway,GO:0007416 synapse assembly,GO:0031987 locomotion involved in locomotory behavior,GO:0042220 response to cocaine,GO:0051965 positive regulation of synapse assembly,GO:0098609 cell-cell adhesion	GO:0004930 G-protein coupled receptor activity,GO:0005509 calcium ion binding,GO:0005515 protein binding,GO:0030246 carbohydrate binding	GO:0005887 integral component of plasma membrane,GO:0005911 cell-cell junction,GO:0016021 integral component of membrane,GO:0030424 axon	68.7575	112.385	3.32827	16.7188	3.32827	6.07047	1.82391	0.867038			OK	OK
AHsV10000860	AHsV10000860	ENSG00000171735	NM_015215.3	23261	CAMTA1	calmodulin binding transcription activator 1	GO:0006366 transcription from RNA polymerase II promoter,GO:0045944 positive regulation of transcription from RNA polymerase II promoter,GO:0050885 neuromuscular process controlling balance	GO:0001077 transcriptional activator activity, RNA polymerase II core promoter proximal region sequence-specific binding,GO:0043565 sequence-specific DNA binding	GO:0005634 nucleus,GO:0005737 cytoplasm	65.7555	104.891		9.22392		3.34914					OK	OK
AHsV10003466	AHsV10003466	ENSG00000053108	NM_015082.1	23105	FSTL4	follistatin like 4	-	GO:0005509 calcium ion binding	GO:0005576 extracellular region	67.4568	107.085	2.02753	11.4181	2.02753	4.14583	2.04476	1.03193	*		OK	OK
H300021966	H300021966	-	XM_006719789.1	23077	MYCBP2	MYC binding protein 2, E3 ubiquitin protein ligase	GO:0006351 transcription, DNA-templated,GO:0006355 regulation of transcription, DNA-templated,GO:0016567 protein ubiquitination,GO:0021785 branchiomotor neuron axon guidance,GO:0021952 central nervous system projection neuron axonogenesis,GO:0032880 regulation of protein localization,GO:0042177 negative regulation of protein catabolic process,GO:0051493 regulation of cytoskeleton organization	GO:0005515 protein binding,GO:0008270 zinc ion binding,GO:0016874 ligase activity,GO:0042803 protein homodimerization activity	GO:0005634 nucleus,GO:0015630 microtubule cytoskeleton,GO:0016020 membrane,GO:0030424 axon	134.84	308.235	69.4108	212.568	69.4108	77.1819	1.11196	0.153101			OK	OK
CHsGV10001963	CHsGV10001963	ENSG00000110274	XM_011542688.1	22897	CEP164	centrosomal protein 164kDa	GO:0000086 G2/M transition of mitotic cell cycle,GO:0000278 mitotic cell cycle,GO:0006281 DNA repair,GO:0006996 organelle organization,GO:0007067 mitotic nuclear division,GO:0042384 cilium assembly,GO:0051301 cell division	GO:0005515 protein binding	GO:0005615 extracellular space,GO:0005654 nucleoplasm,GO:0005813 centrosome,GO:0005814 centriole,GO:0005829 cytosol,GO:0097539 ciliary transition fiber	64.862	98.2348									OK	OK
H200005072	H200005072	ENSG00000001561	NM_014936.4	22875	ENPP4	ectonucleotide pyrophosphatase/phosphodiesterase 4 (putative)	GO:0007596 blood coagulation,GO:0030194 positive regulation of blood coagulation,GO:0046130 purine ribonucleoside catabolic process	GO:0046872 metal ion binding,GO:0047710 bis(5'-adenosyl)-triphosphatase activity	GO:0005886 plasma membrane,GO:0016020 membrane,GO:0016021 integral component of membrane,GO:0070062 extracellular exosome	77.2724	160.242	11.8431	64.5758	11.8431	23.447	1.9798	0.985353			OK	OK
AHsV10001733	AHsV10001733	ENSG00000104973	NM_030973.3	81857	MED25	mediator complex subunit 25	GO:0000122 negative regulation of transcription from RNA polymerase II promoter,GO:0006367 transcription initiation from RNA polymerase II promoter,GO:0010467 gene expression,GO:0035563 positive regulation of chromatin binding,GO:0045944 positive regulation of transcription from RNA polymerase II promoter,GO:0048147 negative regulation of fibroblast proliferation,GO:0071158 positive regulation of…	GO:0005515 protein binding,GO:0008134 transcription factor binding,GO:0042974 retinoic acid receptor binding,GO:0046965 retinoid X receptor binding	GO:0005654 nucleoplasm,GO:0044798 nuclear transcription factor complex	71.7316	114.336	6.30234	18.6697	6.30234	6.77882	1.0756	0.105144			OK	OK
H300015449	H300015449	ENSG00000123243	XM_011519713.1	80760	ITIH5	inter-alpha-trypsin inhibitor heavy chain family member 5	GO:0010951 negative regulation of endopeptidase activity,GO:0030212 hyaluronan metabolic process	GO:0004867 serine-type endopeptidase inhibitor activity	GO:0005576 extracellular region	83.6131	157.333	18.1838	61.6659	18.1838	22.3904	1.23134	0.300226			OK	OK
CHsGV10001639	CHsGV10001639	ENSG00000135917	NM_025243.3	80704	SLC19A3	solute carrier family 19 member 3	GO:0006766 vitamin metabolic process,GO:0006767 water-soluble vitamin metabolic process,GO:0042723 thiamine-containing compound metabolic process,GO:0044281 small molecule metabolic process,GO:0071934 thiamine transmembrane transport	GO:0015403 thiamine uptake transmembrane transporter activity	GO:0005886 plasma membrane,GO:0005887 integral component of plasma membrane,GO:0016021 integral component of membrane	125.12	331.342	59.6904	235.675	59.6904	85.5719	1.4336	0.519639			OK	OK
CHsGV10003930	CHsGV10003930	ENSG00000180758	XM_005263496.3	80045	GPR157	G protein-coupled receptor 157	GO:0007166 cell surface receptor signaling pathway,GO:0007186 G-protein coupled receptor signaling pathway	GO:0004930 G-protein coupled receptor activity	GO:0005886 plasma membrane,GO:0016021 integral component of membrane	68.5182	105.72	3.08892	10.0533	3.08892	3.65029	1.18174	0.240908			OK	OK
CHsGV10001147	CHsGV10001147	ENSG00000135749	NM_014801.3	80003	PCNX2	pecanex homolog 2 (Drosophila)	-	-	GO:0016021 integral component of membrane	98.2983	184.153	32.869	88.486	32.869	32.1286	0.977474	-0.0328698			OK	OK
AHsV10001146	AHsV10001146	ENSG00000197497	NM_024733.3	79788	ZNF665	zinc finger protein 665	GO:0006351 transcription, DNA-templated,GO:0006355 regulation of transcription, DNA-templated	GO:0003677 DNA binding,GO:0046872 metal ion binding	GO:0005634 nucleus	69.1882	116.256	3.75894	20.5893	3.75894	7.47582	1.98881	0.991908			OK	OK
H200011264	H200011264	ENSG00000063241	NM_001136201.1	79763	ISOC2	isochorismatase domain containing 2	GO:0008152 metabolic process,GO:0031648 protein destabilization	GO:0003824 catalytic activity,GO:0005515 protein binding	GO:0005634 nucleus,GO:0005737 cytoplasm	600.477	1617.88	535.048	1522.21	535.048	552.703	1.033	0.0468347			OK	OK
CHsGV10000332	CHsGV10000332	-	NM_018050.2	54682	MANSC1	MANSC domain containing 1	-	-	GO:0016021 integral component of membrane	86.537	163.678	21.1078	68.0118	21.1078	24.6946	1.16993	0.226421			OK	OK
AHsV10002789	AHsV10002789	ENSG00000162576	NM_001282582.1	54587	MXRA8	matrix-remodelling associated 8	GO:0060857 establishment of glial blood-brain barrier	GO:0003674 molecular_function	GO:0009986 cell surface,GO:0016021 integral component of membrane,GO:0070062 extracellular exosome	77.211	130.833	11.7817	35.1666	11.7817	12.7687	1.08377	0.116064			OK	OK
H300021202	H300021202	ENSG00000169118	NM_022048.3	53944	CSNK1G1	casein kinase 1 gamma 1	GO:0016055 Wnt signaling pathway,GO:0018105 peptidyl-serine phosphorylation,GO:0046777 protein autophosphorylation	GO:0000287 magnesium ion binding,GO:0001948 glycoprotein binding,GO:0004674 protein serine/threonine kinase activity,GO:0005515 protein binding,GO:0005524 ATP binding,GO:0042277 peptide binding,GO:0051219 phosphoprotein binding	GO:0005737 cytoplasm	119.319	308.218	53.8902	212.551	53.8902	77.1757	1.43209	0.518124			OK	OK
H200019405	H200019405	ENSG00000089327	NR_028406.1	53827	FXYD5	FXYD domain containing ion transport regulator 5	GO:0030033 microvillus assembly,GO:0034220 ion transmembrane transport,GO:0046588 negative regulation of calcium-dependent cell-cell adhesion,GO:2000649 regulation of sodium ion transmembrane transporter activity	GO:0003779 actin binding,GO:0005216 ion channel activity,GO:0017080 sodium channel regulator activity,GO:0045296 cadherin binding	GO:0005887 integral component of plasma membrane,GO:0016021 integral component of membrane	332.76	848.181	267.33	752.514	267.33	273.232	1.02208	0.0315025			OK	OK
H300020526	H300020526	ENSG00000153310	XM_005250966.2	51571	FAM49B	family with sequence similarity 49 member B	-	GO:0005515 protein binding	GO:0005929 cilium,GO:0016020 membrane,GO:0070062 extracellular exosome	611.724	1747.45	546.294	1651.78	546.294	599.75	1.09785	0.134684			OK	OK
CHsGV10002874	CHsGV10002874	ENSG00000258984	NM_016510.5	51540	SCLY	selenocysteine lyase	GO:0001887 selenium compound metabolic process,GO:0006520 cellular amino acid metabolic process,GO:0034641 cellular nitrogen compound metabolic process,GO:0044281 small molecule metabolic process	GO:0005515 protein binding,GO:0009000 selenocysteine lyase activity,GO:0016740 transferase activity	GO:0005829 cytosol	227.475	506.461	162.046	410.794	162.046	149.156	0.920457	-0.119578			OK	OK
AHsV10002634	AHsV10002634	ENSG00000142794	XM_006710958.1	84224	NBPF3	neuroblastoma breakpoint family member 3	GO:1903955 positive regulation of protein targeting to mitochondrion	-	GO:0005737 cytoplasm	87.4037	159.297	21.9745	63.6307	21.9745	23.1038	1.05139	0.072302			OK	OK
H300008324	H300008324	ENSG00000144827	NR_073571.1	55347	ABHD10	abhydrolase domain containing 10	GO:0006805 xenobiotic metabolic process,GO:0019391 glucuronoside catabolic process,GO:0044281 small molecule metabolic process,GO:0052695 cellular glucuronidation	GO:0004553 hydrolase activity, hydrolyzing O-glycosyl compounds	GO:0005739 mitochondrion,GO:0005759 mitochondrial matrix,GO:0005829 cytosol	236.5	755.315	171.07	659.648	171.07	239.513	1.40009	0.485518			OK	OK
H200003797	H200003797	ENSG00000155189	XM_011534751.1	55326	AGPAT5	1-acylglycerol-3-phosphate O-acyltransferase 5	GO:0002244 hematopoietic progenitor cell differentiation,GO:0006644 phospholipid metabolic process,GO:0006654 phosphatidic acid biosynthetic process,GO:0008654 phospholipid biosynthetic process,GO:0016024 CDP-diacylglycerol biosynthetic process,GO:0019432 triglyceride biosynthetic process,GO:0044255 cellular lipid metabolic process,GO:0044281 small molecule metabolic process,GO:0046474 glyceropho…	GO:0003841 1-acylglycerol-3-phosphate O-acyltransferase activity,GO:0005515 protein binding	GO:0005635 nuclear envelope,GO:0005739 mitochondrion,GO:0005741 mitochondrial outer membrane,GO:0005789 endoplasmic reticulum membrane,GO:0016021 integral component of membrane	306.025	748.672	240.596	653.005	240.596	237.101	0.985476	-0.0211074			OK	OK
AHsV10001624	AHsV10001624	ENSG00000096080	XM_006715134.1	55168	MRPS18A	mitochondrial ribosomal protein S18A	GO:0006412 translation,GO:0006996 organelle organization,GO:0032543 mitochondrial translation,GO:0070124 mitochondrial translational initiation,GO:0070125 mitochondrial translational elongation,GO:0070126 mitochondrial translational termination	GO:0003735 structural constituent of ribosome	GO:0005743 mitochondrial inner membrane,GO:0005763 mitochondrial small ribosomal subunit	388.324	890.476	322.894	794.809	322.894	288.589	0.893757	-0.162045			OK	OK
H200004906	H200004906	ENSG00000134690	NM_018101.3	55143	CDCA8	cell division cycle associated 8	GO:0000278 mitotic cell cycle,GO:0007080 mitotic metaphase plate congression,GO:0007264 small GTPase mediated signal transduction,GO:0016925 protein sumoylation,GO:0043687 post-translational protein modification,GO:0044267 cellular protein metabolic process,GO:0051276 chromosome organization,GO:0051301 cell division	GO:0005515 protein binding	GO:0000775 chromosome, centromeric region,GO:0005634 nucleus,GO:0005654 nucleoplasm,GO:0005730 nucleolus,GO:0005829 cytosol,GO:0010369 chromocenter,GO:0030496 midbody,GO:0032133 chromosome passenger complex,GO:0043234 protein complex,GO:0045171 intercellular bridge,GO:0051233 spindle midzone	739.763	1662.36	674.333	1566.69	674.333	568.853	0.843579	-0.245405			OK	OK
CHsGV10003274	CHsGV10003274	ENSG00000140830	NM_001142318.1	54957	TXNL4B	thioredoxin like 4B	GO:0000245 spliceosomal complex assembly,GO:0007049 cell cycle	GO:0005515 protein binding	GO:0005681 spliceosomal complex,GO:0005682 U5 snRNP,GO:0046540 U4/U6 x U5 tri-snRNP complex	82.9414	132.764	17.5122	37.0969	17.5122	13.4696	0.769158	-0.378648			OK	OK
DHsGV10001882	DHsGV10001882	-	-	-	-	-	-	-	-	97.0573	173.957	31.628	78.2901	31.628	28.4266	0.898779	-0.153962			OK	OK
H200004430	H200004430	ENSG00000081913	NM_194449.3	23239	PHLPP1	PH domain and leucine rich repeat protein phosphatase 1	GO:0002667 regulation of T cell anergy,GO:0006470 protein dephosphorylation,GO:0006915 apoptotic process,GO:0007173 epidermal growth factor receptor signaling pathway,GO:0008543 fibroblast growth factor receptor signaling pathway,GO:0009649 entrainment of circadian clock,GO:0038095 Fc-epsilon receptor signaling pathway,GO:0042981 regulation of apoptotic process,GO:0043408 regulation of MAPK casca…	GO:0004721 phosphoprotein phosphatase activity,GO:0005515 protein binding,GO:0046872 metal ion binding	GO:0005634 nucleus,GO:0005829 cytosol,GO:0005886 plasma membrane	582.051	1516.3	516.622	1420.63	516.622	515.821	0.998449	-0.00223936			OK	OK
AHsV10001623	AHsV10001623	ENSG00000065882	NM_001253914.1	23216	TBC1D1	TBC1 domain family member 1	GO:0032880 regulation of protein localization,GO:0043547 positive regulation of GTPase activity,GO:0061024 membrane organization,GO:1902017 regulation of cilium assembly	GO:0005096 GTPase activator activity,GO:0005515 protein binding	GO:0005634 nucleus,GO:0005829 cytosol	103.489	202.731	38.0594	107.064	38.0594	38.8741	1.02141	0.0305593			OK	OK
AHsV10003116	AHsV10003116	ENSG00000174306	NM_015035.3	23051	ZHX3	zinc fingers and homeoboxes 3	GO:0000122 negative regulation of transcription from RNA polymerase II promoter,GO:0006351 transcription, DNA-templated,GO:0030154 cell differentiation,GO:0045669 positive regulation of osteoblast differentiation,GO:0045892 negative regulation of transcription, DNA-templated	GO:0003677 DNA binding,GO:0003700 transcription factor activity, sequence-specific DNA binding,GO:0003714 transcription corepressor activity,GO:0005515 protein binding,GO:0042803 protein homodimerization activity,GO:0046872 metal ion binding,GO:0046982 protein heterodimerization activity	GO:0005634 nucleus,GO:0005654 nucleoplasm	78.4783	142.822	13.049	47.1556	13.049	17.1218	1.31212	0.391897			OK	OK
CHsGV10000915	CHsGV10000915	ENSG00000127663	NM_015015.2	23030	KDM4B	lysine demethylase 4B	GO:0006281 DNA repair,GO:0006302 double-strand break repair,GO:0006325 chromatin organization,GO:0006351 transcription, DNA-templated,GO:0006355 regulation of transcription, DNA-templated,GO:0016568 chromatin modification,GO:0055114 oxidation-reduction process	GO:0008270 zinc ion binding,GO:0051213 dioxygenase activity	GO:0005634 nucleus,GO:0005654 nucleoplasm,GO:0005737 cytoplasm	78.1567	131.227	12.7274	35.5605	12.7274	12.9118	1.01449	0.0207475			OK	OK
H300018104	H300018104	ENSG00000115977	NM_014911.3	22848	AAK1	AP2 associated kinase 1	GO:0006468 protein phosphorylation,GO:0006897 endocytosis,GO:0032880 regulation of protein localization,GO:0045747 positive regulation of Notch signaling pathway,GO:0046777 protein autophosphorylation,GO:0050821 protein stabilization,GO:2000369 regulation of clathrin-mediated endocytosis	GO:0004674 protein serine/threonine kinase activity,GO:0005112 Notch binding,GO:0005515 protein binding,GO:0005524 ATP binding,GO:0035612 AP-2 adaptor complex binding	GO:0005905 coated pit,GO:0019897 extrinsic component of plasma membrane,GO:0030136 clathrin-coated vesicle,GO:0031252 cell leading edge,GO:0043195 terminal bouton	121.195	245.485	55.7653	149.818	55.7653	54.3978	0.975478	-0.0358188			OK	OK
H300002231	H300002231	ENSG00000139289	NM_007350.3	22822	PHLDA1	pleckstrin homology like domain family A member 1	GO:0006915 apoptotic process,GO:0021879 forebrain neuron differentiation,GO:0043065 positive regulation of apoptotic process,GO:0045210 FasL biosynthetic process	GO:0005515 protein binding	GO:0005730 nucleolus,GO:0016023 cytoplasmic, membrane-bounded vesicle	92.955	151.127	27.5258	55.4603	27.5258	20.1372	0.731577	-0.450918			OK	OK
H300020015	H300020015	ENSG00000108219	XM_006717992.2	81619	TSPAN14	tetraspanin 14	GO:0007166 cell surface receptor signaling pathway,GO:0045747 positive regulation of Notch signaling pathway,GO:0051604 protein maturation,GO:0090002 establishment of protein localization to plasma membrane	GO:0019899 enzyme binding	GO:0005886 plasma membrane,GO:0005887 integral component of plasma membrane,GO:0009986 cell surface,GO:0097197 tetraspanin-enriched microdomain	72.595	115.328	7.16571	19.661	7.16571	7.13877	0.99624	-0.00543476			OK	OK
H200012330	H200012330	ENSG00000135925	NM_025216.2	80326	WNT10A	wingless-type MMTV integration site family member 10A	GO:0001942 hair follicle development,GO:0010628 positive regulation of gene expression,GO:0014033 neural crest cell differentiation,GO:0016055 Wnt signaling pathway,GO:0030182 neuron differentiation,GO:0031069 hair follicle morphogenesis,GO:0042476 odontogenesis,GO:0042487 regulation of odontogenesis of dentin-containing tooth,GO:0043586 tongue development,GO:0043588 skin development,GO:0045165 c…	GO:0005109 frizzled binding	GO:0005576 extracellular region,GO:0005578 proteinaceous extracellular matrix,GO:0005615 extracellular space	66.1636	104.072		8.40528		3.0519					OK	OK
H200003027	H200003027	ENSG00000086544	NM_025194.2	80271	ITPKC	inositol-trisphosphate 3-kinase C	GO:0002230 positive regulation of defense response to virus by host,GO:0016310 phosphorylation,GO:0043647 inositol phosphate metabolic process,GO:0044281 small molecule metabolic process,GO:0098779 mitophagy in response to mitochondrial depolarization,GO:0098792 xenophagy	GO:0005516 calmodulin binding,GO:0005524 ATP binding,GO:0008440 inositol-1,4,5-trisphosphate 3-kinase activity	GO:0005654 nucleoplasm,GO:0005829 cytosol	124.26	234.912	58.8304	139.246	58.8304	50.5591	0.859405	-0.21859			OK	OK
H200015667	H200015667	ENSG00000178401	XM_005269157.2	79962	DNAJC22	DnaJ heat shock protein family (Hsp40) member C22	-	-	GO:0016021 integral component of membrane	67.7851	96.2926	2.35585		2.35585						OK	OK
AHsV10002995	AHsV10002995	ENSG00000050730	NM_001244764.1	79931	TNIP3	TNFAIP3 interacting protein 3	GO:0002756 MyD88-independent toll-like receptor signaling pathway,GO:0006954 inflammatory response,GO:0034142 toll-like receptor 4 signaling pathway,GO:0043124 negative regulation of I-kappaB kinase/NF-kappaB signaling,GO:0071222 cellular response to lipopolysaccharide	GO:0005515 protein binding,GO:0031593 polyubiquitin binding	-	65.5801	97.5319									OK	OK
AHsV10001963	AHsV10001963	ENSG00000100379	NM_024681.3	79734	KCTD17	potassium channel tetramerization domain containing 17	GO:0030030 cell projection organization,GO:0032469 endoplasmic reticulum calcium ion homeostasis,GO:0043161 proteasome-mediated ubiquitin-dependent protein catabolic process,GO:0045724 positive regulation of cilium assembly,GO:0051260 protein homooligomerization	GO:0005515 protein binding,GO:0042802 identical protein binding,GO:0097602 cullin family protein binding	GO:0005737 cytoplasm,GO:0005783 endoplasmic reticulum,GO:0031463 Cul3-RING ubiquitin ligase complex	119.442	241.503	54.0126	145.836	54.0126	52.9519	0.980361	-0.028615			OK	OK
DHsGV10003678	DHsGV10003678	ENSG00000266665	NR_039893.1	100616170	MIR4739	microRNA 4739	-	-	-	98.1446	191.413	32.7153	95.7468	32.7153	34.7649	1.06265	0.0876679			OK	OK
AHsV10003462	AHsV10003462	ENSG00000069188	XM_011524915.1	54549	SDK2	sidekick cell adhesion molecule 2	GO:0007156 homophilic cell adhesion via plasma membrane adhesion molecules,GO:0007416 synapse assembly,GO:0010842 retina layer formation,GO:0060219 camera-type eye photoreceptor cell differentiation	-	GO:0005886 plasma membrane,GO:0016021 integral component of membrane,GO:0030054 cell junction,GO:0045202 synapse	75.6367	137.442	10.2074	41.7752	10.2074	15.1683	1.48601	0.571443			OK	OK
H200000845	H200000845	ENSG00000146151	XM_011514701.1	54511	HMGCLL1	3-hydroxymethyl-3-methylglutaryl-CoA lyase-like 1	GO:0044255 cellular lipid metabolic process,GO:0044281 small molecule metabolic process,GO:0046950 cellular ketone body metabolic process,GO:0046951 ketone body biosynthetic process	GO:0004419 hydroxymethylglutaryl-CoA lyase activity,GO:0046872 metal ion binding	GO:0005783 endoplasmic reticulum,GO:0005789 endoplasmic reticulum membrane,GO:0005829 cytosol,GO:0016020 membrane,GO:0048471 perinuclear region of cytoplasm	64.5279	95.3683									OK	OK
CHsGV10001521	CHsGV10001521	ENSG00000213996	NM_001001524.2	53345	TM6SF2	transmembrane 6 superfamily member 2	GO:0006629 lipid metabolic process,GO:0008150 biological_process,GO:0019216 regulation of lipid metabolic process	GO:0003674 molecular_function	GO:0005789 endoplasmic reticulum membrane,GO:0016021 integral component of membrane,GO:0033116 endoplasmic reticulum-Golgi intermediate compartment membrane	69.5737	104.258	4.14446	8.59159	4.14446	3.11954	0.752703	-0.409847			OK	OK
H200018962	H200018962	ENSG00000166128	XM_006720569.2	51762	RAB8B	RAB8B, member RAS oncogene family	GO:0006904 vesicle docking involved in exocytosis,GO:0007264 small GTPase mediated signal transduction,GO:0009306 protein secretion,GO:0019882 antigen processing and presentation,GO:0031346 positive regulation of cell projection organization,GO:0034332 adherens junction organization,GO:0042384 cilium assembly,GO:0045046 protein import into peroxisome membrane,GO:0051461 positive regulation of cor…	GO:0003924 GTPase activity,GO:0005102 receptor binding,GO:0005515 protein binding,GO:0005525 GTP binding,GO:0019003 GDP binding,GO:0030911 TPR domain binding	GO:0005739 mitochondrion,GO:0005778 peroxisomal membrane,GO:0005886 plasma membrane,GO:0030670 phagocytic vesicle membrane,GO:0045335 phagocytic vesicle,GO:0048471 perinuclear region of cytoplasm,GO:0051286 cell tip,GO:0070062 extracellular exosome	82.5685	155.341	17.1392	59.6739	17.1392	21.6671	1.26419	0.33821			OK	OK
H300017665	H300017665	ENSG00000100220	NM_014306.4	51493	RTCB	RNA 2',3'-cyclic phosphate and 5'-OH ligase	GO:0001701 in utero embryonic development,GO:0001890 placenta development,GO:0006388 tRNA splicing, via endonucleolytic cleavage and ligation,GO:0008033 tRNA processing,GO:0010467 gene expression	GO:0003972 RNA ligase (ATP) activity,GO:0005515 protein binding,GO:0005524 ATP binding,GO:0017166 vinculin binding,GO:0044822 poly(A) RNA binding,GO:0046872 metal ion binding	GO:0005634 nucleus,GO:0005635 nuclear envelope,GO:0005654 nucleoplasm,GO:0005737 cytoplasm,GO:0005789 endoplasmic reticulum membrane,GO:0072669 tRNA-splicing ligase complex	3775.65	8573.09	3710.22	8477.42	3710.22	3078.09	0.829625	-0.269469			OK	OK
H200010692	H200010692	ENSG00000137414	NM_016255.2	51439	FAM8A1	family with sequence similarity 8 member A1	-	-	GO:0016021 integral component of membrane	258.398	681.104	192.969	585.437	192.969	212.568	1.10156	0.139553			OK	OK
H300018735	H300018735	ENSG00000104907	NM_017722.3	55621	TRMT1	tRNA methyltransferase 1	GO:0002940 tRNA N2-guanine methylation,GO:0006400 tRNA modification,GO:0008033 tRNA processing,GO:0010467 gene expression	GO:0000049 tRNA binding,GO:0004809 tRNA (guanine-N2-)-methyltransferase activity,GO:0005515 protein binding,GO:0044822 poly(A) RNA binding,GO:0046872 metal ion binding	GO:0005634 nucleus,GO:0005654 nucleoplasm,GO:0005739 mitochondrion	583.208	1437.43	517.779	1341.76	517.779	487.184	0.940911	-0.0878698			OK	OK
H200004122	H200004122	ENSG00000109680	NM_001292054.1	55296	TBC1D19	TBC1 domain family member 19	GO:0043547 positive regulation of GTPase activity,GO:1902017 regulation of cilium assembly	GO:0005096 GTPase activator activity,GO:0005515 protein binding	-	83.5333	142.206	18.1041	46.5388	18.1041	16.8979	0.933376	-0.0994697			OK	OK
H200008123	H200008123	ENSG00000166292	NM_018286.2	55273	TMEM100	transmembrane protein 100	GO:0001525 angiogenesis,GO:0001570 vasculogenesis,GO:0001701 in utero embryonic development,GO:0003198 epithelial to mesenchymal transition involved in endocardial cushion formation,GO:0007219 Notch signaling pathway,GO:0030509 BMP signaling pathway,GO:0043491 protein kinase B signaling,GO:0045603 positive regulation of endothelial cell differentiation,GO:0050848 regulation of calcium-mediated si…	GO:0003674 molecular_function,GO:0005515 protein binding	GO:0005783 endoplasmic reticulum,GO:0005886 plasma membrane,GO:0016021 integral component of membrane,GO:0043204 perikaryon,GO:0048471 perinuclear region of cytoplasm	71.8803	125.517	6.45104	29.8501	6.45104	10.8384	1.68009	0.748543			OK	OK
AHsV10001183	AHsV10001183	ENSG00000160058	XM_005270986.3	55108	BSDC1	BSD domain containing 1	-	-	-	134.781	278.114	69.3514	182.448	69.3514	66.2454	0.955213	-0.0661056			OK	OK
CHsGV10000237	CHsGV10000237	ENSG00000114446	NM_018010.3	55081	IFT57	intraflagellar transport 57	GO:0001843 neural tube closure,GO:0001947 heart looping,GO:0006351 transcription, DNA-templated,GO:0006355 regulation of transcription, DNA-templated,GO:0006915 apoptotic process,GO:0006919 activation of cysteine-type endopeptidase activity involved in apoptotic process,GO:0006996 organelle organization,GO:0007224 smoothened signaling pathway,GO:0042073 intraciliary transport,GO:0042384 cilium as…	GO:0003677 DNA binding,GO:0005515 protein binding	GO:0005794 Golgi apparatus,GO:0005813 centrosome,GO:0005929 cilium,GO:0005930 axoneme,GO:0030992 intraciliary transport particle B,GO:0032391 photoreceptor connecting cilium,GO:0036064 ciliary basal body,GO:0044292 dendrite terminus,GO:0072372 primary cilium,GO:0097542 ciliary tip	77.3915	120.395	11.9622	24.7287	11.9622	8.97879	0.750598	-0.413888			OK	OK
CHsGV10003925	CHsGV10003925	ENSG00000108375	XM_011524956.1	54894	RNF43	ring finger protein 43	GO:0016055 Wnt signaling pathway,GO:0016567 protein ubiquitination,GO:0030178 negative regulation of Wnt signaling pathway,GO:0038018 Wnt receptor catabolic process,GO:0042787 protein ubiquitination involved in ubiquitin-dependent protein catabolic process,GO:0072089 stem cell proliferation	GO:0004842 ubiquitin-protein transferase activity,GO:0005109 frizzled binding,GO:0005515 protein binding,GO:0008270 zinc ion binding,GO:0016874 ligase activity,GO:0061630 ubiquitin protein ligase activity	GO:0005635 nuclear envelope,GO:0005789 endoplasmic reticulum membrane,GO:0005886 plasma membrane,GO:0005887 integral component of plasma membrane	69.5174	104.76	4.08809	9.09362	4.08809	3.30182	0.80767	-0.308162			OK	OK
DHsGV10004994	DHsGV10004994	-	NG_029518.1	27244	SESN1	sestrin 1	GO:0006367 transcription initiation from RNA polymerase II promoter,GO:0006974 cellular response to DNA damage stimulus,GO:0007050 cell cycle arrest,GO:0008285 negative regulation of cell proliferation,GO:0010467 gene expression,GO:0051896 regulation of protein kinase B signaling,GO:1901031 regulation of response to reactive oxygen species	-	GO:0005634 nucleus,GO:0005829 cytosol	98.8805	188.238	33.4512	92.5712	33.4512	33.6119	1.0048	0.00691411			OK	OK
H300004508	H300004508	ENSG00000112159	NM_014611.2	23195	MDN1	midasin AAA ATPase 1	GO:0000027 ribosomal large subunit assembly,GO:0006461 protein complex assembly,GO:0008152 metabolic process	GO:0005515 protein binding,GO:0005524 ATP binding,GO:0016887 ATPase activity,GO:0051082 unfolded protein binding	GO:0005634 nucleus,GO:0005730 nucleolus,GO:0005737 cytoplasm,GO:0016020 membrane,GO:0045111 intermediate filament cytoskeleton	215.254	455.052	149.825	359.385	149.825	130.49	0.870949	-0.19934			OK	OK
H300001811	H300001811	ENSG00000116704	NM_015139.2	23169	SLC35D1	solute carrier family 35 member D1	GO:0006065 UDP-glucuronate biosynthetic process,GO:0006805 xenobiotic metabolic process,GO:0008643 carbohydrate transport,GO:0015787 UDP-glucuronic acid transport,GO:0030206 chondroitin sulfate biosynthetic process,GO:0044281 small molecule metabolic process,GO:0048706 embryonic skeletal system development,GO:0052695 cellular glucuronidation,GO:0055085 transmembrane transport,GO:0090481 pyrimidin…	GO:0005461 UDP-glucuronic acid transmembrane transporter activity,GO:0015165 pyrimidine nucleotide-sugar transmembrane transporter activity	GO:0005789 endoplasmic reticulum membrane,GO:0016021 integral component of membrane	72.0123	114.898	6.583	19.2317	6.583	6.98287	1.06074	0.0850752			OK	OK
H200014546	H200014546	ENSG00000114805	NM_001130960.1	23007	PLCH1	phospholipase C eta 1	GO:0016042 lipid catabolic process,GO:0043647 inositol phosphate metabolic process,GO:0044281 small molecule metabolic process,GO:0048015 phosphatidylinositol-mediated signaling	GO:0004435 phosphatidylinositol phospholipase C activity,GO:0004871 signal transducer activity,GO:0005509 calcium ion binding,GO:0050429 calcium-dependent phospholipase C activity	GO:0005737 cytoplasm,GO:0005829 cytosol,GO:0005886 plasma membrane,GO:0043231 intracellular membrane-bounded organelle	123.609	226.623	58.1792	130.956	58.1792	47.5491	0.817286	-0.291087			OK	OK
AHsV10000768	AHsV10000768	ENSG00000148842	NG_042272.1	54805	CNNM2	cyclin and CBS domain divalent metal cation transport mediator 2	GO:0010960 magnesium ion homeostasis,GO:0015693 magnesium ion transport	-	GO:0016021 integral component of membrane,GO:0016323 basolateral plasma membrane	64.3658	95.2554									OK	OK
H300006742	H300006742	ENSG00000120699	XR_429212.1	11340	EXOSC8	exosome component 8	GO:0000288 nuclear-transcribed mRNA catabolic process, deadenylation-dependent decay,GO:0000467 exonucleolytic trimming to generate mature 3'-end of 5.8S rRNA from tricistronic rRNA transcript (SSU-rRNA, 5.8S rRNA, LSU-rRNA),GO:0008150 biological_process,GO:0010467 gene expression,GO:0034427 nuclear-transcribed mRNA catabolic process, exonucleolytic, 3'-5',GO:0034473 U1 snRNA 3'-end processing,GO…	GO:0004532 exoribonuclease activity,GO:0005515 protein binding,GO:0017091 AU-rich element binding	GO:0000176 nuclear exosome (RNase complex),GO:0000177 cytoplasmic exosome (RNase complex),GO:0000178 exosome (RNase complex),GO:0005634 nucleus,GO:0005730 nucleolus,GO:0005737 cytoplasm,GO:0005829 cytosol	1334.63	3774.29	1269.2	3678.62	1269.2	1335.68	1.05238	0.0736516			OK	OK
AHsV10001211	AHsV10001211	ENSG00000124232	NM_001281449.1	11317	RBPJL	recombination signal binding protein for immunoglobulin kappa J region-like	GO:0006351 transcription, DNA-templated,GO:0006357 regulation of transcription from RNA polymerase II promoter,GO:0007165 signal transduction,GO:0045893 positive regulation of transcription, DNA-templated	GO:0000978 RNA polymerase II core promoter proximal region sequence-specific DNA binding,GO:0000982 transcription factor activity, RNA polymerase II core promoter proximal region sequence-specific binding,GO:0003682 chromatin binding,GO:0003700 transcription factor activity, sequence-specific DNA binding	GO:0005634 nucleus,GO:0005667 transcription factor complex	76.9223	121.511	11.4931	25.8441	11.4931	9.3838	0.816475	-0.292519			OK	OK
AHsV10003538	AHsV10003538	ENSG00000158555	XM_011545287.1	81544	GDPD5	glycerophosphodiester phosphodiesterase domain containing 5	GO:0006629 lipid metabolic process,GO:0021522 spinal cord motor neuron differentiation,GO:0021895 cerebral cortex neuron differentiation,GO:0031175 neuron projection development,GO:0045666 positive regulation of neuron differentiation,GO:0045787 positive regulation of cell cycle,GO:0048505 regulation of timing of cell differentiation	GO:0005515 protein binding,GO:0008889 glycerophosphodiester phosphodiesterase activity,GO:0047389 glycerophosphocholine phosphodiesterase activity	GO:0016021 integral component of membrane,GO:0030424 axon,GO:0030426 growth cone,GO:0043025 neuronal cell body,GO:0097038 perinuclear endoplasmic reticulum	88.4518	120.513	23.0225	24.8462	23.0225	9.02148	0.391855	-1.35161		*	OK	OK
H300011676	H300011676	ENSG00000167107	XR_934565.1	80221	ACSF2	acyl-CoA synthetase family member 2	GO:0006631 fatty acid metabolic process,GO:0019432 triglyceride biosynthetic process,GO:0035338 long-chain fatty-acyl-CoA biosynthetic process,GO:0044255 cellular lipid metabolic process,GO:0044281 small molecule metabolic process	GO:0005515 protein binding,GO:0005524 ATP binding,GO:0016874 ligase activity	GO:0005759 mitochondrial matrix	97.6838	177.093	32.2545	81.4263	32.2545	29.5653	0.916625	-0.125596			OK	OK
AHsV10002577	AHsV10002577	ENSG00000102445	NM_001286766.1	80183	KIAA0226L	KIAA0226-like	-	-	-	77.2766	142.665	11.8473	46.9987	11.8473	17.0649	1.4404	0.526473			OK	OK
H200008466	H200008466	ENSG00000278311	XM_011525266.1	79893	GGNBP2	gametogenetin binding protein 2	GO:0007275 multicellular organismal development,GO:0007283 spermatogenesis,GO:0030154 cell differentiation	-	GO:0005634 nucleus,GO:0016023 cytoplasmic, membrane-bounded vesicle	356.282	851.669	290.853	756.002	290.853	274.499	0.943772	-0.0834897			OK	OK
AHsV10001758	AHsV10001758	ENSG00000136122	XM_006719868.2	79866	BORA	bora, aurora kinase A activator	GO:0000086 G2/M transition of mitotic cell cycle,GO:0000278 mitotic cell cycle,GO:0007067 mitotic nuclear division,GO:0007088 regulation of mitotic nuclear division,GO:0032880 regulation of protein localization,GO:0051301 cell division,GO:0060236 regulation of mitotic spindle organization	GO:0005515 protein binding,GO:0019901 protein kinase binding	GO:0005829 cytosol	272.685	725.305	207.256	629.638	207.256	228.617	1.10307	0.14152			OK	OK
CHsGV10000305	CHsGV10000305	ENSG00000181894	NM_024620.3	79673	ZNF329	zinc finger protein 329	GO:0006351 transcription, DNA-templated,GO:0006355 regulation of transcription, DNA-templated	GO:0003677 DNA binding,GO:0005515 protein binding,GO:0046872 metal ion binding	GO:0005634 nucleus	89.5913	154.348	24.162	58.681	24.162	21.3066	0.881825	-0.181436			OK	OK
DHsGV10002010	DHsGV10002010	ENSG00000270006	NR_135180.1	101928659	LOC101928659	uncharacterized LOC101928659	-	-	-	68.7458	111.187	3.31656	15.5199	3.31656	5.63516	1.6991	0.76477			OK	OK
H300013099	H300013099	ENSG00000129195	NM_019013.2	54478	FAM64A	family with sequence similarity 64 member A	GO:0007067 mitotic nuclear division,GO:0051301 cell division	GO:0005515 protein binding	GO:0005634 nucleus,GO:0005730 nucleolus,GO:0005737 cytoplasm	366.716	929.582	301.287	833.916	301.287	302.789	1.00499	0.00717397			OK	OK
H200005489	H200005489	ENSG00000119778	NR_125717.1	54454	ATAD2B	ATPase family, AAA domain containing 2B	GO:0031936 negative regulation of chromatin silencing,GO:0045944 positive regulation of transcription from RNA polymerase II promoter	GO:0003682 chromatin binding,GO:0005524 ATP binding,GO:0016887 ATPase activity,GO:0070577 lysine-acetylated histone binding	GO:0005634 nucleus	87.2459	151.586	21.8166	55.919	21.8166	20.3038	0.930658	-0.103677			OK	OK
H300007102	H300007102	ENSG00000084463	NM_016312.2	51729	WBP11	WW domain binding protein 11	GO:0006364 rRNA processing,GO:0045292 mRNA cis splicing, via spliceosome,GO:0050790 regulation of catalytic activity,GO:1903146 regulation of mitophagy,GO:1903955 positive regulation of protein targeting to mitochondrion	GO:0003697 single-stranded DNA binding,GO:0005515 protein binding,GO:0008599 protein phosphatase type 1 regulator activity,GO:0044822 poly(A) RNA binding,GO:0050699 WW domain binding	GO:0005634 nucleus,GO:0005654 nucleoplasm,GO:0005681 spliceosomal complex,GO:0005737 cytoplasm,GO:0016607 nuclear speck,GO:0043231 intracellular membrane-bounded organelle	208.783	579.834	143.354	484.168	143.354	175.798	1.22632	0.294333			OK	OK
H200015779	H200015779	ENSG00000128534	NM_016200.4	51691	LSM8	LSM8 homolog, U6 small nuclear RNA associated	GO:0000398 mRNA splicing, via spliceosome,GO:0008380 RNA splicing,GO:0010467 gene expression	GO:0003723 RNA binding,GO:0005515 protein binding,GO:0017070 U6 snRNA binding,GO:0044822 poly(A) RNA binding	GO:0005654 nucleoplasm,GO:0005681 spliceosomal complex,GO:0046540 U4/U6 x U5 tri-snRNP complex	1424.02	3894.41	1358.59	3798.75	1358.59	1379.3	1.01524	0.0218222			OK	OK
H200016941	H200016941	ENSG00000100554	NM_015994.3	51382	ATP6V1D	ATPase H+ transporting V1 subunit D	GO:0006879 cellular iron ion homeostasis,GO:0008286 insulin receptor signaling pathway,GO:0015992 proton transport,GO:0033572 transferrin transport,GO:0034220 ion transmembrane transport,GO:0042384 cilium assembly,GO:0045454 cell redox homeostasis,GO:0055085 transmembrane transport,GO:0061512 protein localization to cilium	GO:0005515 protein binding,GO:0042626 ATPase activity, coupled to transmembrane movement of substances	GO:0005765 lysosomal membrane,GO:0005813 centrosome,GO:0005829 cytosol,GO:0005929 cilium,GO:0016020 membrane,GO:0033176 proton-transporting V-type ATPase complex,GO:0070062 extracellular exosome	1106.21	2309.63	1040.78	2213.97	1040.78	803.875	0.772378	-0.372621			OK	OK
AHsV10000623	AHsV10000623	ENSG00000135090	XM_011538440.1	51347	TAOK3	TAO kinase 3	GO:0000165 MAPK cascade,GO:0000186 activation of MAPKK activity,GO:0006281 DNA repair,GO:0006468 protein phosphorylation,GO:0006974 cellular response to DNA damage stimulus,GO:0007095 mitotic G2 DNA damage checkpoint,GO:0031098 stress-activated protein kinase signaling cascade,GO:0032874 positive regulation of stress-activated MAPK cascade,GO:0042981 regulation of apoptotic process,GO:0043507 pos…	GO:0004674 protein serine/threonine kinase activity,GO:0004709 MAP kinase kinase kinase activity,GO:0004860 protein kinase inhibitor activity,GO:0005515 protein binding,GO:0005524 ATP binding,GO:0016740 transferase activity	GO:0005634 nucleus,GO:0005737 cytoplasm,GO:0005886 plasma membrane	96.6182	243.05	31.189	147.383	31.189	53.5136	1.71579	0.778871			OK	OK
H200003024	H200003024	ENSG00000130827	NM_017514.4	55558	PLXNA3	plexin A3	GO:0007275 multicellular organismal development,GO:0007411 axon guidance,GO:0021612 facial nerve structural organization,GO:0021637 trigeminal nerve structural organization,GO:0021766 hippocampus development,GO:0021785 branchiomotor neuron axon guidance,GO:0021860 pyramidal neuron development,GO:0030334 regulation of cell migration,GO:0048841 regulation of axon extension involved in axon guidance…	GO:0004888 transmembrane signaling receptor activity,GO:0005515 protein binding,GO:0017154 semaphorin receptor activity	GO:0002116 semaphorin receptor complex,GO:0005634 nucleus,GO:0005886 plasma membrane,GO:0005887 integral component of plasma membrane,GO:0016020 membrane,GO:0030054 cell junction,GO:0043231 intracellular membrane-bounded organelle	69.7408	111.907	4.31154	16.2405	4.31154	5.89681	1.36768	0.451731			OK	OK
AHsV10002968	AHsV10002968	ENSG00000147419	XR_949432.1	55246	CCDC25	coiled-coil domain containing 25	-	GO:0005515 protein binding	GO:0070062 extracellular exosome	88.702	213.261	23.2727	117.594	23.2727	42.6976	1.83466	0.875517			OK	OK
AHsV10002065	AHsV10002065	ENSG00000162437	XM_006710738.2	55225	RAVER2	ribonucleoprotein, PTB-binding 2	GO:0000398 mRNA splicing, via spliceosome	GO:0000166 nucleotide binding,GO:0003676 nucleic acid binding,GO:0044822 poly(A) RNA binding	GO:0005634 nucleus,GO:0005737 cytoplasm	111.017	220.025	45.5876	124.359	45.5876	45.1537	0.990483	-0.0137959			OK	OK
H300013164	H300013164	ENSG00000143502	NM_001037175.2	55061	SUSD4	sushi domain containing 4	GO:0006958 complement activation, classical pathway,GO:0030449 regulation of complement activation,GO:0045087 innate immune response,GO:0045957 negative regulation of complement activation, alternative pathway,GO:0045959 negative regulation of complement activation, classical pathway	-	GO:0005576 extracellular region,GO:0016021 integral component of membrane	78.8334	127.573	13.4041	31.9068	13.4041	11.5851	0.864297	-0.210401			OK	OK
H200015593	H200015593	ENSG00000138459	NM_017945.3	55032	SLC35A5	solute carrier family 35 member A5	GO:0008643 carbohydrate transport,GO:0015992 proton transport	GO:0005351 sugar:proton symporter activity	GO:0000139 Golgi membrane,GO:0016021 integral component of membrane	288.191	702.521	222.761	606.855	222.761	220.344	0.98915	-0.0157388			OK	OK
H200019182	H200019182	ENSG00000120314	NM_017706.4	54853	WDR55	WD repeat domain 55	GO:0006364 rRNA processing,GO:0008150 biological_process,GO:0042273 ribosomal large subunit biogenesis	GO:0003674 molecular_function	GO:0005575 cellular_component,GO:0005730 nucleolus,GO:0005737 cytoplasm	165.904	372.609	100.475	276.943	100.475	100.556	1.0008	0.0011609			OK	OK
DHsGV10002174	DHsGV10002174	-	-	-	-	-	-	-	-	78.9031	128.254	13.4738	32.5872	13.4738	11.8322	0.878159	-0.187446			OK	OK
H300019917	H300019917	ENSG00000114541	NM_015123.2	23150	FRMD4B	FERM domain containing 4B	GO:0090162 establishment of epithelial cell polarity	-	GO:0001726 ruffle,GO:0005615 extracellular space,GO:0005737 cytoplasm,GO:0005856 cytoskeleton	67.5667	109.487	2.13741	13.8199	2.13741	5.01789	2.34764	1.23121	*		OK	OK
AHsV10002223	AHsV10002223	ENSG00000110046	XM_011544868.1	23130	ATG2A	autophagy related 2A	GO:0000045 autophagosome assembly,GO:0000422 mitophagy,GO:0044804 nucleophagy	GO:0005515 protein binding	GO:0000407 pre-autophagosomal structure,GO:0005811 lipid particle,GO:0019898 extrinsic component of membrane,GO:0034045 pre-autophagosomal structure membrane	65.8562	99.9633									OK	OK
H300020340	H300020340	-	NM_152992.2	22932	POMZP3	POM121 and ZP3 fusion	GO:0008150 biological_process	GO:0003674 molecular_function	GO:0005575 cellular_component	130.81	273.549	65.3805	177.882	65.3805	64.5877	0.987874	-0.0176011			OK	OK
H200015709	H200015709	ENSG00000114503	NM_001042540.1	22916	NCBP2	nuclear cap binding protein subunit 2	GO:0000184 nuclear-transcribed mRNA catabolic process, nonsense-mediated decay,GO:0000387 spliceosomal snRNP assembly,GO:0000398 mRNA splicing, via spliceosome,GO:0006366 transcription from RNA polymerase II promoter,GO:0006368 transcription elongation from RNA polymerase II promoter,GO:0006369 termination of RNA polymerase II transcription,GO:0006370 7-methylguanosine mRNA capping,GO:0006406 mRN…	GO:0000166 nucleotide binding,GO:0000339 RNA cap binding,GO:0000340 RNA 7-methylguanosine cap binding,GO:0003723 RNA binding,GO:0003729 mRNA binding,GO:0005515 protein binding,GO:0017069 snRNA binding,GO:0044822 poly(A) RNA binding	GO:0005634 nucleus,GO:0005654 nucleoplasm,GO:0005737 cytoplasm,GO:0005829 cytosol,GO:0005845 mRNA cap binding complex,GO:0005846 nuclear cap binding complex	1680.23	4340.23	1614.8	4244.57	1614.8	1541.17	0.954401	-0.0673325			OK	OK
H300001196	H300001196	-	NM_007244.2	11272	PRR4	proline rich 4 (lacrimal)	GO:0001895 retina homeostasis,GO:0007601 visual perception	-	GO:0005615 extracellular space	79.0172	131.612	13.5879	35.945	13.5879	13.0514	0.960515	-0.05812			OK	OK
H200004392	H200004392	ENSG00000166073	XM_011521169.1	11245	GPR176	G protein-coupled receptor 176	GO:0007186 G-protein coupled receptor signaling pathway,GO:0007268 synaptic transmission	GO:0004930 G-protein coupled receptor activity	GO:0005886 plasma membrane,GO:0005887 integral component of plasma membrane	109.824	200.676	44.3942	105.009	44.3942	38.128	0.858851	-0.21952			OK	OK
DHsGV10000047	DHsGV10000047	ENSG00000102401	NG_013222.1	51566	ARMCX3	armadillo repeat containing, X-linked 3	GO:0034613 cellular protein localization,GO:0045944 positive regulation of transcription from RNA polymerase II promoter	-	GO:0031307 integral component of mitochondrial outer membrane	70.986	115.657	5.55673	19.9903	5.55673	7.25834	1.30622	0.385402			OK	OK
DHsGV10000501	DHsGV10000501	ENSG00000180891	XM_011524812.1	404093	CUEDC1	CUE domain containing 1	-	-	-	103.713	194.483	38.2837	98.8161	38.2837	35.8794	0.937199	-0.0935727			OK	OK
DHsGV10001996	DHsGV10001996	-	-	-	-	-	-	-	-	63.9803	98.2918									OK	OK
DHsGV10001903	DHsGV10001903	ENSG00000069248	NG_011969.1	55746	NUP133	nucleoporin 133kDa	GO:0000278 mitotic cell cycle,GO:0000973 posttranscriptional tethering of RNA polymerase II gene DNA at nuclear periphery,GO:0005975 carbohydrate metabolic process,GO:0006355 regulation of transcription, DNA-templated,GO:0006406 mRNA export from nucleus,GO:0006606 protein import into nucleus,GO:0006999 nuclear pore organization,GO:0007077 mitotic nuclear envelope disassembly,GO:0007264 small GTPa…	GO:0005487 nucleocytoplasmic transporter activity,GO:0005515 protein binding,GO:0017056 structural constituent of nuclear pore	GO:0000777 condensed chromosome kinetochore,GO:0000940 condensed chromosome outer kinetochore,GO:0005635 nuclear envelope,GO:0005643 nuclear pore,GO:0005829 cytosol,GO:0016020 membrane,GO:0031080 nuclear pore outer ring,GO:0031965 nuclear membrane	89.0712	161.37	23.642	65.703	23.642	23.8563	1.00907	0.0130191			OK	OK
CHsGV10001544	CHsGV10001544	ENSG00000153982	NM_182569.3	284161	GDPD1	glycerophosphodiester phosphodiesterase domain containing 1	GO:0006629 lipid metabolic process	GO:0008889 glycerophosphodiester phosphodiesterase activity,GO:0046872 metal ion binding	GO:0005737 cytoplasm,GO:0016020 membrane,GO:0016021 integral component of membrane	80.7982	196.062	15.369	100.396	15.369	36.4529	2.37185	1.24601	*		OK	OK
CHsGV10000948	CHsGV10000948	ENSG00000120071	XM_011524632.1	284058	KANSL1	KAT8 regulatory NSL complex subunit 1	GO:0006325 chromatin organization,GO:0043981 histone H4-K5 acetylation,GO:0043982 histone H4-K8 acetylation,GO:0043984 histone H4-K16 acetylation	GO:0005515 protein binding,GO:0043995 histone acetyltransferase activity (H4-K5 specific),GO:0043996 histone acetyltransferase activity (H4-K8 specific),GO:0046972 histone acetyltransferase activity (H4-K16 specific)	GO:0000123 histone acetyltransferase complex,GO:0000777 condensed chromosome kinetochore,GO:0005634 nucleus,GO:0005654 nucleoplasm,GO:0071339 MLL1 complex	96.2115	170.385	30.7822	74.7188	30.7822	27.1298	0.881348	-0.182216			OK	OK
opHsV0400002099	opHsV0400002099	ENSG00000233927	NM_198471.2	256949	KANK3	KN motif and ankyrin repeat domains 3	-	-	-	74.7817	139.801	9.35238	44.1339	9.35238	16.0247	1.71344	0.776891			OK	OK
CHsGV10001232	CHsGV10001232	ENSG00000176555	NM_001004725.1	256148	OR4S1	olfactory receptor family 4 subfamily S member 1	GO:0007186 G-protein coupled receptor signaling pathway,GO:0050907 detection of chemical stimulus involved in sensory perception,GO:0050911 detection of chemical stimulus involved in sensory perception of smell	GO:0004888 transmembrane signaling receptor activity,GO:0004930 G-protein coupled receptor activity,GO:0004984 olfactory receptor activity	GO:0005886 plasma membrane,GO:0016021 integral component of membrane	65.5187	103.82		8.15339		2.96044					OK	OK
AHsV10003442	AHsV10003442	-	XM_005248937.2	221692	PHACTR1	phosphatase and actin regulator 1	GO:0031032 actomyosin structure organization,GO:0031532 actin cytoskeleton reorganization,GO:0043086 negative regulation of catalytic activity,GO:0043149 stress fiber assembly,GO:0048870 cell motility	GO:0003779 actin binding,GO:0004864 protein phosphatase inhibitor activity,GO:0008157 protein phosphatase 1 binding,GO:0008599 protein phosphatase type 1 regulator activity	GO:0005634 nucleus,GO:0005829 cytosol,GO:0030054 cell junction,GO:0045202 synapse	63.6469	98.1926									OK	OK
AHsV10003110	AHsV10003110	ENSG00000249481	-	221409	SPATS1	spermatogenesis associated, serine-rich 1	-	-	-	64.1825	100.273									OK	OK
AHsV10001505	AHsV10001505	ENSG00000169689	XM_005256339.2	201254	STRA13	stimulated by retinoic acid 13	GO:0000712 resolution of meiotic recombination intermediates,GO:0006281 DNA repair,GO:0006334 nucleosome assembly,GO:0007067 mitotic nuclear division,GO:0031297 replication fork processing,GO:0031398 positive regulation of protein ubiquitination,GO:0034080 CENP-A containing nucleosome assembly,GO:0036297 interstrand cross-link repair,GO:0051301 cell division,GO:0051382 kinetochore assembly	GO:0003677 DNA binding,GO:0003690 double-stranded DNA binding,GO:0005515 protein binding	GO:0000777 condensed chromosome kinetochore,GO:0005654 nucleoplasm,GO:0043240 Fanconi anaemia nuclear complex,GO:0071821 FANCM-MHF complex	1145.33	3551.8	1079.9	3456.13	1079.9	1254.9	1.16205	0.216673			OK	OK
AHsV10003485	AHsV10003485	ENSG00000169621	NM_173545.2	200558	APLF	aprataxin and PNKP like factor	GO:0000012 single strand break repair,GO:0006302 double-strand break repair,GO:0006974 cellular response to DNA damage stimulus,GO:0045191 regulation of isotype switching,GO:0051106 positive regulation of DNA ligation,GO:0090305 nucleic acid phosphodiester bond hydrolysis	GO:0000166 nucleotide binding,GO:0003906 DNA-(apurinic or apyrimidinic site) lyase activity,GO:0004520 endodeoxyribonuclease activity,GO:0005515 protein binding,GO:0008408 3'-5' exonuclease activity,GO:0046872 metal ion binding	GO:0005634 nucleus,GO:0005654 nucleoplasm,GO:0005829 cytosol,GO:0035861 site of double-strand break	69.3511	111.797	3.92184	16.1306	3.92184	5.8569	1.49341	0.578608			OK	OK
AHsV10000052	AHsV10000052	ENSG00000138867	NR_104286.1	83606	GUCD1	guanylyl cyclase domain containing 1	-	GO:0005515 protein binding	-	523.943	1315.55	458.514	1219.88	458.514	442.931	0.966015	-0.0498825			OK	OK
CHsGV10003188	CHsGV10003188	ENSG00000238243	NM_001001957.2	343171	OR2W3	olfactory receptor family 2 subfamily W member 3	GO:0007186 G-protein coupled receptor signaling pathway,GO:0007608 sensory perception of smell,GO:0050911 detection of chemical stimulus involved in sensory perception of smell	GO:0004930 G-protein coupled receptor activity,GO:0004984 olfactory receptor activity	GO:0005886 plasma membrane,GO:0016021 integral component of membrane	74.8564	125.304	9.42714	29.6373	9.42714	10.7611	1.1415	0.190931			OK	OK
AHsV10003564	AHsV10003564	ENSG00000224470	NM_001137675.3	342371	ATXN1L	ataxin 1 like	GO:0000122 negative regulation of transcription from RNA polymerase II promoter,GO:0006351 transcription, DNA-templated,GO:0030198 extracellular matrix organization,GO:0048286 lung alveolus development,GO:1902035 positive regulation of hematopoietic stem cell proliferation	GO:0003677 DNA binding,GO:0003723 RNA binding,GO:0005515 protein binding	GO:0005634 nucleus,GO:0005654 nucleoplasm,GO:0005730 nucleolus,GO:0030425 dendrite	218.484	474.113	153.055	378.447	153.055	137.411	0.897791	-0.155548			OK	OK
H300004089	H300004089	ENSG00000158164	NM_021992.2	11013	TMSB15A	thymosin beta 15a	GO:0007015 actin filament organization	GO:0003785 actin monomer binding	GO:0005737 cytoplasm,GO:0005856 cytoskeleton	430.758	1415.01	365.328	1319.34	365.328	479.043	1.31127	0.390963			OK	OK
AHsV10001224	AHsV10001224	ENSG00000156162	XM_011516986.1	286148	DPY19L4	dpy-19 like 4 (C. elegans)	GO:0018406 protein C-linked glycosylation via 2'-alpha-mannosyl-L-tryptophan	GO:0000030 mannosyltransferase activity	GO:0005637 nuclear inner membrane,GO:0016021 integral component of membrane	110.919	225.401	45.4894	129.734	45.4894	47.1055	1.03553	0.0503652			OK	OK
CHsGV10000801	CHsGV10000801	ENSG00000175093	NM_080862.2	92369	SPSB4	splA/ryanodine receptor domain and SOCS box containing 4	GO:0016567 protein ubiquitination,GO:0035556 intracellular signal transduction	GO:0005515 protein binding	GO:0005737 cytoplasm	71.118	113.416	5.6887	17.7493	5.6887	6.44462	1.13288	0.179996			OK	OK
CHsGV10002409	CHsGV10002409	ENSG00000146858	NM_080660.3	92092	ZC3HAV1L	zinc finger CCCH-type containing, antiviral 1 like	-	-	-	80.6867	138.554	15.2574	42.887	15.2574	15.5719	1.02061	0.0294373			OK	OK
H300012732	H300012732	ENSG00000124574	NM_033450.2	89845	ABCC10	ATP binding cassette subfamily C member 10	GO:0008152 metabolic process,GO:0055085 transmembrane transport	GO:0005524 ATP binding,GO:0042626 ATPase activity, coupled to transmembrane movement of substances	GO:0005765 lysosomal membrane,GO:0005886 plasma membrane,GO:0016021 integral component of membrane	77.4528	123.715	12.0236	28.0481	12.0236	10.184	0.847006	-0.239556			OK	OK
AHsV10001620	AHsV10001620	ENSG00000139537	NM_033124.4	85478	CCDC65	coiled-coil domain containing 65	-	-	-	64.1382	99.575									OK	OK
AHsV10000778	AHsV10000778	ENSG00000204822	NM_032779.3	84865	CCDC142	coiled-coil domain containing 142	-	-	-	73.7044	120.444	8.27511	24.7775	8.27511	8.99653	1.08718	0.120592			OK	OK
CHsGV10001935	CHsGV10001935	ENSG00000254858	NM_032683.2	84769	MPV17L2	MPV17 mitochondrial membrane protein-like 2	GO:0061668 mitochondrial ribosome assembly,GO:0070131 positive regulation of mitochondrial translation	-	GO:0005743 mitochondrial inner membrane,GO:0005762 mitochondrial large ribosomal subunit,GO:0016021 integral component of membrane	214.127	448.063	148.698	352.396	148.698	127.952	0.860484	-0.21678			OK	OK
AHsV10001635	AHsV10001635	ENSG00000129197	NR_027685.1	84268	RPAIN	RPA interacting protein	GO:0006261 DNA-dependent DNA replication,GO:0006281 DNA repair,GO:0006310 DNA recombination,GO:0006606 protein import into nucleus,GO:0009411 response to UV	GO:0032403 protein complex binding,GO:0046872 metal ion binding	GO:0005634 nucleus,GO:0005730 nucleolus,GO:0005737 cytoplasm,GO:0016605 PML body	1710.8	4327.9	1645.37	4232.23	1645.37	1536.69	0.933947	-0.0985874			OK	OK
CHsGV10000143	CHsGV10000143	ENSG00000171488	XM_011542285.1	84230	LRRC8C	leucine-rich repeat containing 8 family member C	GO:0044070 regulation of anion transport,GO:0045444 fat cell differentiation,GO:0098656 anion transmembrane transport	GO:0005225 volume-sensitive anion channel activity,GO:0005515 protein binding	GO:0005737 cytoplasm,GO:0005789 endoplasmic reticulum membrane,GO:0005886 plasma membrane,GO:0005887 integral component of plasma membrane,GO:0016020 membrane	75.2511	122.52	9.82186	26.853	9.82186	9.75013	0.992697	-0.0105747			OK	OK
AHsV10002009	AHsV10002009	ENSG00000104299	XM_011544576.1	55756	INTS9	integrator complex subunit 9	GO:0016180 snRNA processing	GO:0005515 protein binding	GO:0005654 nucleoplasm,GO:0005737 cytoplasm,GO:0032039 integrator complex	104.752	200.947	39.3225	105.281	39.3225	38.2266	0.972131	-0.0407774			OK	OK
DHsGV10000440	DHsGV10000440	ENSG00000236782	-	-	RP11-96L14.7	-	-	-	-	69.877	113.99	4.44769	18.3237	4.44769	6.65318	1.49587	0.580989			OK	OK
DHsGV10001562	DHsGV10001562	-	-	-	-	-	-	-	-	77.8897	133.014	12.4605	37.3477	12.4605	13.5607	1.0883	0.122071			OK	OK
DHsGV10000736	DHsGV10000736	ENSG00000146555	NM_152744.3	221935	SDK1	sidekick cell adhesion molecule 1	GO:0007156 homophilic cell adhesion via plasma membrane adhesion molecules,GO:0007416 synapse assembly,GO:0010842 retina layer formation,GO:0048148 behavioral response to cocaine,GO:0060998 regulation of dendritic spine development	GO:0042802 identical protein binding	GO:0005886 plasma membrane,GO:0016021 integral component of membrane,GO:0030054 cell junction,GO:0045202 synapse,GO:0070062 extracellular exosome	69.0128	106.348	3.58349	10.6817	3.58349	3.87844	1.08231	0.114112			OK	OK
H200013712	H200013712	ENSG00000173812	NM_005801.3	10209	EIF1	eukaryotic translation initiation factor 1	GO:0006413 translational initiation,GO:0006446 regulation of translational initiation,GO:0006950 response to stress,GO:0009048 dosage compensation by inactivation of X chromosome	GO:0003743 translation initiation factor activity,GO:0008135 translation factor activity, RNA binding,GO:0044822 poly(A) RNA binding	GO:0005634 nucleus,GO:0005737 cytoplasm	1366.09	3394.77	1300.67	3299.11	1300.67	1197.88	0.920975	-0.118766			OK	OK
AHsV10002379	AHsV10002379	ENSG00000185087	NM_182562.2	283777	FAM169B	family with sequence similarity 169 member B	-	-	-	64.4665	95.3182									OK	OK
AHsV10003155	AHsV10003155	ENSG00000198553	NM_199464.2	283518	KCNRG	potassium channel regulator	GO:0051260 protein homooligomerization,GO:1902260 negative regulation of delayed rectifier potassium channel activity	GO:0005515 protein binding,GO:0042802 identical protein binding	GO:0005783 endoplasmic reticulum	74.9967	128.009	9.56747	32.342	9.56747	11.7431	1.2274	0.295609			OK	OK
AHsV10002279	AHsV10002279	ENSG00000185105	NM_001145113.2	255275	MYADML2	myeloid-associated differentiation marker-like 2	-	-	GO:0005737 cytoplasm,GO:0016021 integral component of membrane	65.9443	101.109		5.44267		1.97619					OK	OK
H300017933	H300017933	ENSG00000205544	NM_152766.3	254863	TMEM256	transmembrane protein 256	GO:0008150 biological_process	GO:0003674 molecular_function	GO:0016021 integral component of membrane,GO:0070062 extracellular exosome	1034.83	3472.43	969.399	3376.76	969.399	1226.08	1.26478	0.338889			OK	OK
H300009469	H300009469	ENSG00000159618	XM_006721169.2	221188	ADGRG5	adhesion G protein-coupled receptor G5	GO:0007166 cell surface receptor signaling pathway,GO:0007186 G-protein coupled receptor signaling pathway	GO:0004930 G-protein coupled receptor activity	GO:0016021 integral component of membrane	82.1386	132.967	16.7093	37.3008	16.7093	13.5436	0.810543	-0.303039			OK	OK
CHsGV10000176	CHsGV10000176	ENSG00000165478	XM_005271449.1	220296	HEPACAM	hepatic and glial cell adhesion molecule	GO:0007050 cell cycle arrest,GO:0007155 cell adhesion,GO:0034613 cellular protein localization,GO:0040008 regulation of growth	-	GO:0005737 cytoplasm,GO:0005911 cell-cell junction,GO:0016021 integral component of membrane,GO:0030424 axon	64.616	97.1585									OK	OK
CHsGV10003920	CHsGV10003920	ENSG00000187889	NM_001004303.4	199920	C1orf168	chromosome 1 open reading frame 168	-	-	-	68.382	102.951	2.95277	7.28475	2.95277	2.64504	0.895782	-0.15878			OK	OK
DHsGV10005503	DHsGV10005503	-	NR_132322.1	197350	CASP16P	caspase 16, pseudogene	-	-	-	107.613	196.55	42.1842	100.883	42.1842	36.6298	0.868331	-0.203683			OK	OK
CHsGV10003549	CHsGV10003549	ENSG00000143297	NM_031281.2	83416	FCRL5	Fc receptor like 5	GO:0050859 negative regulation of B cell receptor signaling pathway,GO:0051280 negative regulation of release of sequestered calcium ion into cytosol	-	GO:0005886 plasma membrane,GO:0016021 integral component of membrane,GO:0043235 receptor complex	67.2283	107.012	1.79907	11.3455	1.79907	4.11945	2.28977	1.1952	*		OK	OK
AHsV10002659	AHsV10002659	ENSG00000188620	NM_001105574.1	340784	HMX3	H6 family homeobox 3	GO:0006351 transcription, DNA-templated,GO:0006355 regulation of transcription, DNA-templated,GO:0007420 brain development,GO:0007566 embryo implantation,GO:0030154 cell differentiation,GO:0042472 inner ear morphogenesis,GO:0050885 neuromuscular process controlling balance,GO:0060135 maternal process involved in female pregnancy	GO:0000977 RNA polymerase II regulatory region sequence-specific DNA binding	GO:0005634 nucleus	66.5229	102.403		6.73591		2.44576					OK	OK
CHsTV10000014	CHsTV10000014	ENSG00000173041	NM_001130022.1	340252	ZNF680	zinc finger protein 680	GO:0006351 transcription, DNA-templated,GO:0006355 regulation of transcription, DNA-templated	GO:0000978 RNA polymerase II core promoter proximal region sequence-specific DNA binding,GO:0046872 metal ion binding	GO:0005634 nucleus	75.3267	128.289	9.89746	32.6225	9.89746	11.845	1.19677	0.259145			OK	OK
DHsGV10001390	DHsGV10001390	ENSG00000251304	-	-	RP11-321E2.5	-	-	-	-	79.1266	127.138	13.6973	31.4717	13.6973	11.4271	0.834262	-0.261428			OK	OK
AHsV10001548	AHsV10001548	ENSG00000179979	NM_175918.3	285464	CRIPAK	cysteine rich PAK1 inhibitor	GO:0006469 negative regulation of protein kinase activity,GO:0033147 negative regulation of intracellular estrogen receptor signaling pathway,GO:0043627 response to estrogen,GO:0051493 regulation of cytoskeleton organization	GO:0005515 protein binding	GO:0005634 nucleus,GO:0005737 cytoplasm,GO:0005783 endoplasmic reticulum,GO:0005886 plasma membrane	69.1698	103.478	3.74054	7.81127	3.74054	2.83621	0.758236	-0.399281			OK	OK
H300020009	H300020009	ENSG00000083896	NM_133370.2	91746	YTHDC1	YTH domain containing 1	GO:0006376 mRNA splice site selection	GO:0003723 RNA binding,GO:0005515 protein binding,GO:0044822 poly(A) RNA binding,GO:1990247 N6-methyladenosine-containing RNA binding	GO:0005634 nucleus,GO:0016604 nuclear body	325.75	749.523	260.321	653.857	260.321	237.411	0.911991	-0.132909			OK	OK
CHsGV10001785	CHsGV10001785	-	NM_001282880.1	91392	ZNF502	zinc finger protein 502	GO:0006351 transcription, DNA-templated,GO:0006355 regulation of transcription, DNA-templated,GO:0044791 positive regulation by host of viral release from host cell,GO:0044794 positive regulation by host of viral process	GO:0000978 RNA polymerase II core promoter proximal region sequence-specific DNA binding,GO:0005515 protein binding,GO:0046872 metal ion binding	GO:0005634 nucleus	87.4911	142.564	22.0618	46.8977	22.0618	17.0282	0.771841	-0.373624			OK	OK
CHsGV10002697	CHsGV10002697	ENSG00000144597	NM_033083.6	85403	EAF1	ELL associated factor 1	GO:0006351 transcription, DNA-templated,GO:0006355 regulation of transcription, DNA-templated	GO:0005515 protein binding	GO:0005634 nucleus,GO:0005654 nucleoplasm,GO:0008023 transcription elongation factor complex,GO:0015030 Cajal body,GO:0016607 nuclear speck,GO:0032783 ELL-EAF complex,GO:0043231 intracellular membrane-bounded organelle,GO:0045171 intercellular bridge	72.9671	111.678	7.53786	16.011	7.53786	5.81347	0.771237	-0.374754			OK	OK
AHsV10000233	AHsV10000233	ENSG00000198271	NM_033188.3	85289	KRTAP4-5	keratin associated protein 4-5	GO:0007568 aging,GO:0042633 hair cycle	-	GO:0045095 keratin filament	64.6118	97.9407									OK	OK
AHsV10001882	AHsV10001882	ENSG00000115318	NM_001289165.1	84695	LOXL3	lysyl oxidase like 3	GO:0001837 epithelial to mesenchymal transition,GO:0006898 receptor-mediated endocytosis,GO:0045892 negative regulation of transcription, DNA-templated,GO:0055114 oxidation-reduction process	GO:0004720 protein-lysine 6-oxidase activity,GO:0005044 scavenger receptor activity,GO:0005507 copper ion binding,GO:0005515 protein binding	GO:0005576 extracellular region,GO:0005615 extracellular space,GO:0005634 nucleus,GO:0005737 cytoplasm,GO:0016020 membrane	108.092	213.895	42.6628	118.229	42.6628	42.9279	1.00621	0.00893717			OK	OK
AHsV10000758	AHsV10000758	ENSG00000148110	XM_005252277.1	84641	MFSD14B	major facilitator superfamily domain containing 14B	GO:0055085 transmembrane transport	GO:0005215 transporter activity	GO:0016021 integral component of membrane	239.987	580.369	174.558	484.702	174.558	175.992	1.00822	0.0118048			OK	OK
H200019681	H200019681	ENSG00000169026	NM_002477.1	4636	MYL5	myosin light chain 5	GO:0006936 muscle contraction,GO:0006937 regulation of muscle contraction	GO:0005509 calcium ion binding,GO:0008307 structural constituent of muscle	GO:0005829 cytosol,GO:0005859 muscle myosin complex	78.8864	123.669	13.4571	28.0021	13.4571	10.1674	0.755537	-0.404426			OK	OK
H300014998	H300014998	ENSG00000240303	NR_132426.1	84129	ACAD11	acyl-CoA dehydrogenase family member 11	GO:0006635 fatty acid beta-oxidation,GO:0033539 fatty acid beta-oxidation using acyl-CoA dehydrogenase,GO:0044255 cellular lipid metabolic process,GO:0044281 small molecule metabolic process,GO:0055088 lipid homeostasis	GO:0000062 fatty-acyl-CoA binding,GO:0004466 long-chain-acyl-CoA dehydrogenase activity,GO:0009055 electron carrier activity,GO:0017099 very-long-chain-acyl-CoA dehydrogenase activity,GO:0050660 flavin adenine dinucleotide binding,GO:0052890 oxidoreductase activity, acting on the CH-CH group of donors, with a flavin as acceptor,GO:0070991 medium-chain-acyl-CoA dehydrogenase activity	GO:0005634 nucleus,GO:0005743 mitochondrial inner membrane,GO:0005777 peroxisome,GO:0031966 mitochondrial membrane	68.1974	115.426	2.76813	19.759	2.76813	7.17436	2.59177	1.37394	*		OK	OK
H200014763	H200014763	ENSG00000013503	NM_001160708.1	55703	POLR3B	polymerase (RNA) III subunit B	GO:0006383 transcription from RNA polymerase III promoter,GO:0006385 transcription elongation from RNA polymerase III promoter,GO:0006386 termination of RNA polymerase III transcription,GO:0010467 gene expression,GO:0032481 positive regulation of type I interferon production,GO:0032728 positive regulation of interferon-beta production,GO:0045087 innate immune response,GO:0045089 positive regulati…	GO:0001056 RNA polymerase III activity,GO:0003677 DNA binding,GO:0032549 ribonucleoside binding,GO:0046872 metal ion binding	GO:0005654 nucleoplasm,GO:0005666 DNA-directed RNA polymerase III complex,GO:0005829 cytosol	192.652	403.285	127.223	307.619	127.223	111.694	0.87794	-0.187806			OK	OK
AHsV10003403	AHsV10003403	ENSG00000235994	NM_001129895.2	100128124	HGC6.3	uncharacterized LOC100128124	-	-	-	66.2551	100.236									OK	OK
DHsGV10000447	DHsGV10000447	-	-	-	-	-	-	-	-	70.5913	106.71	5.16202	11.0436	5.16202	4.00983	0.776796	-0.364392			OK	OK
AHsV10000003	AHsV10000003	ENSG00000223941	NR_046786.1	100874330	LINC01014	long intergenic non-protein coding RNA 1014	-	-	-	66.8069	99.925									OK	OK
DHsGV10003065	DHsGV10003065	ENSG00000261842	-	-	RP11-143I21.1	-	-	-	-	85.0366	149.677	19.6073	54.0104	19.6073	19.6108	1.00017	0.000251007			OK	OK
CHsGV10000834	CHsGV10000834	ENSG00000139044	NM_173593.3	283358	B4GALNT3	beta-1,4-N-acetyl-galactosaminyltransferase 3	GO:0008152 metabolic process	GO:0008376 acetylgalactosaminyltransferase activity,GO:0033842 N-acetyl-beta-glucosaminyl-glycoprotein 4-beta-N-acetylgalactosaminyltransferase activity	GO:0016021 integral component of membrane,GO:0032580 Golgi cisterna membrane	82.8901	141.415	17.4608	45.7487	17.4608	16.611	0.951331	-0.0719807			OK	OK
DHsGV10003721	DHsGV10003721	-	-	-	-	-	-	-	-	69.4906	111.148	4.06133	15.4817	4.06133	5.62129	1.3841	0.468948			OK	OK
AHsV10000972	AHsV10000972	ENSG00000229415	NM_001101341.1	253970	SFTA3	surfactant associated 3	GO:0044267 cellular protein metabolic process	-	GO:0005576 extracellular region,GO:0005789 endoplasmic reticulum membrane,GO:0042599 lamellar body,GO:0045334 clathrin-coated endocytic vesicle	65.2818	94.8829									OK	OK
CHsGV10001659	CHsGV10001659	ENSG00000197272	XM_011545780.1	246778	IL27	interleukin 27	GO:0006954 inflammatory response,GO:0009617 response to bacterium,GO:0042129 regulation of T cell proliferation,GO:0045078 positive regulation of interferon-gamma biosynthetic process,GO:0045087 innate immune response,GO:0045625 regulation of T-helper 1 cell differentiation,GO:0050688 regulation of defense response to virus	GO:0005102 receptor binding,GO:0005125 cytokine activity,GO:0045523 interleukin-27 receptor binding	GO:0005576 extracellular region,GO:0005615 extracellular space	67.3248	99.979	1.89557		1.89557						OK	OK
AHsV10000533	AHsV10000533	ENSG00000182010	XM_011539462.1	219790	RTKN2	rhotekin 2	GO:0007165 signal transduction,GO:0008284 positive regulation of cell proliferation,GO:0030097 hemopoiesis	-	GO:0005886 plasma membrane	97.7937	238.04	32.3644	142.373	32.3644	51.6945	1.59726	0.675604			OK	OK
H300009588	H300009588	ENSG00000176542	NM_001009899.3	205717	USF3	upstream transcription factor family member 3	GO:0006491 N-glycan processing	GO:0003677 DNA binding,GO:0004571 mannosyl-oligosaccharide 1,2-alpha-mannosidase activity,GO:0046983 protein dimerization activity	GO:0000139 Golgi membrane,GO:0005634 nucleus,GO:0005783 endoplasmic reticulum	70.4075	110.394	4.97821	14.7277	4.97821	5.34753	1.07419	0.103245			OK	OK
AHsV10002689	AHsV10002689	ENSG00000151065	XM_011520928.1	196513	DCP1B	decapping mRNA 1B	GO:0000184 nuclear-transcribed mRNA catabolic process, nonsense-mediated decay,GO:0000288 nuclear-transcribed mRNA catabolic process, deadenylation-dependent decay,GO:0000290 deadenylation-dependent decapping of nuclear-transcribed mRNA,GO:0010467 gene expression,GO:0031087 deadenylation-independent decapping of nuclear-transcribed mRNA,GO:0043085 positive regulation of catalytic activity,GO:0043…	GO:0003729 mRNA binding,GO:0005515 protein binding,GO:0008047 enzyme activator activity,GO:0016787 hydrolase activity,GO:0030234 enzyme regulator activity	GO:0000932 cytoplasmic mRNA processing body,GO:0005634 nucleus,GO:0005737 cytoplasm,GO:0005829 cytosol,GO:0016020 membrane,GO:0043231 intracellular membrane-bounded organelle	112.927	301.875	47.4981	206.208	47.4981	74.8726	1.57633	0.656566			OK	OK
DHsGV10003707	DHsGV10003707	-	-	-	-	-	-	-	-	66.4961	99.1544									OK	OK
CHsTV10000187	CHsTV10000187	ENSG00000146054	NM_203296.1	81786	TRIM7	tripartite motif containing 7	-	GO:0005515 protein binding,GO:0008270 zinc ion binding	GO:0005634 nucleus,GO:0005737 cytoplasm	68.8423	113.627	3.41306	17.9599	3.41306	6.52112	1.91064	0.934055			OK	OK
DHsGV10005587	DHsGV10005587	ENSG00000212978	NR_036496.1	339803	LOC339803	uncharacterized LOC339803	-	-	-	123.519	302.967	58.0894	207.3	58.0894	75.2691	1.29574	0.373782			OK	OK
CHsGV10003250	CHsGV10003250	-	NM_001297763.1	339327	ZNF546	zinc finger protein 546	GO:0006351 transcription, DNA-templated,GO:0006355 regulation of transcription, DNA-templated	GO:0003677 DNA binding,GO:0003700 transcription factor activity, sequence-specific DNA binding,GO:0046872 metal ion binding	GO:0005634 nucleus	67.8774	104.337	2.44817	8.67001	2.44817	3.14802	1.28586	0.362737			OK	OK
AHsV10000551	AHsV10000551	ENSG00000134330	NM_001039613.1	285148	IAH1	isoamyl acetate-hydrolyzing esterase 1 homolog	GO:0016042 lipid catabolic process	GO:0016788 hydrolase activity, acting on ester bonds	GO:0070062 extracellular exosome	265.128	883.396	199.699	787.729	199.699	286.019	1.43225	0.51828			OK	OK
DHsGV10003751	DHsGV10003751	ENSG00000228901	-	100874480	HMGN2P36	high mobility group nucleosomal binding domain 2 pseudogene 36	-	-	-	80.9285	126.607	15.4993	30.9401	15.4993	11.2341	0.724817	-0.464311			OK	OK
CHsGV10000648	CHsGV10000648	ENSG00000164953	XR_428387.1	91147	TMEM67	transmembrane protein 67	GO:0006996 organelle organization,GO:0007368 determination of left/right symmetry,GO:0007507 heart development,GO:0010826 negative regulation of centrosome duplication,GO:0030433 ER-associated ubiquitin-dependent protein catabolic process,GO:0042384 cilium assembly,GO:0060271 cilium morphogenesis	GO:0005515 protein binding,GO:0031005 filamin binding,GO:0051082 unfolded protein binding	GO:0005789 endoplasmic reticulum membrane,GO:0005813 centrosome,GO:0016021 integral component of membrane,GO:0030659 cytoplasmic vesicle membrane,GO:0036038 TCTN-B9D complex,GO:0060170 ciliary membrane	90.6493	157.898	25.22	62.2317	25.22	22.5959	0.895949	-0.158511			OK	OK
H200020242	H200020242	ENSG00000137033	XM_011518061.1	90865	IL33	interleukin 33	GO:0002686 negative regulation of leukocyte migration,GO:0002826 negative regulation of T-helper 1 type immune response,GO:0002830 positive regulation of type 2 immune response,GO:0006351 transcription, DNA-templated,GO:0032436 positive regulation of proteasomal ubiquitin-dependent protein catabolic process,GO:0032689 negative regulation of interferon-gamma production,GO:0032736 positive regulati…	GO:0005125 cytokine activity,GO:0005515 protein binding	GO:0005615 extracellular space,GO:0005634 nucleus,GO:0005694 chromosome,GO:0030133 transport vesicle	65.4665	93.3556									OK	OK
CHsGV10001296	CHsGV10001296	ENSG00000213390	NM_001204300.1	84986	ARHGAP19	Rho GTPase activating protein 19	GO:0007264 small GTPase mediated signal transduction,GO:0043547 positive regulation of GTPase activity,GO:0051056 regulation of small GTPase mediated signal transduction	GO:0005096 GTPase activator activity	GO:0005634 nucleus,GO:0005829 cytosol	70.1364	112.335	4.70709	16.6679	4.70709	6.05199	1.28572	0.362572			OK	OK
AHsV10000294	AHsV10000294	ENSG00000131746	XM_005257744.1	84951	TNS4	tensin 4	GO:0006915 apoptotic process,GO:0008104 protein localization	GO:0003779 actin binding,GO:0005515 protein binding	GO:0005737 cytoplasm,GO:0005856 cytoskeleton,GO:0005925 focal adhesion	64.3086	97.1761									OK	OK
CHsGV10003375	CHsGV10003375	ENSG00000116981	NM_032526.2	84618	NT5C1A	5'-nucleotidase, cytosolic IA	GO:0006144 purine nucleobase metabolic process,GO:0006195 purine nucleotide catabolic process,GO:0006206 pyrimidine nucleobase metabolic process,GO:0009116 nucleoside metabolic process,GO:0009128 purine nucleoside monophosphate catabolic process,GO:0016311 dephosphorylation,GO:0044281 small molecule metabolic process,GO:0046085 adenosine metabolic process,GO:0046135 pyrimidine nucleoside cataboli…	GO:0000166 nucleotide binding,GO:0000287 magnesium ion binding,GO:0008253 5'-nucleotidase activity	GO:0005829 cytosol	68.461	101.201	3.03172	5.53466	3.03172	2.0096	0.662857	-0.59323			OK	OK
CHsGV10002274	CHsGV10002274	-	XM_011536185.1	84498	FAM120B	family with sequence similarity 120B	GO:0006351 transcription, DNA-templated,GO:0006355 regulation of transcription, DNA-templated,GO:0030154 cell differentiation	-	GO:0005634 nucleus	73.1426	127.42	7.7133	31.7531	7.7133	11.5293	1.49473	0.579886			OK	OK
AHsV10000725	AHsV10000725	ENSG00000161270	NM_032123.6	84063	KIRREL2	kin of IRRE like 2 (Drosophila)	GO:0001933 negative regulation of protein phosphorylation,GO:0007155 cell adhesion,GO:0016337 single organismal cell-cell adhesion	GO:0005515 protein binding	GO:0005886 plasma membrane,GO:0016021 integral component of membrane,GO:0036057 slit diaphragm	68.0479	108.433	2.61861	12.7661	2.61861	4.63528	1.77013	0.823857			OK	OK
DHsTV10000181	DHsTV10000181	ENSG00000234085	-	-	RP11-368M16.7	-	-	-	-	65.3044	93.8114									OK	OK
H200003565	H200003565	ENSG00000133243	NM_017797.3	55643	BTBD2	BTB domain containing 2	-	GO:0005515 protein binding	GO:0000932 cytoplasmic mRNA processing body	83.9498	153.669	18.5205	58.0022	18.5205	21.0602	1.13712	0.185391			OK	OK
DHsGV10004159	DHsGV10004159	ENSG00000255191	-	-	RP11-626H12.1	-	-	-	-	125.568	246.529	60.1383	150.862	60.1383	54.7769	0.910849	-0.134716			OK	OK
AHsV10002489	AHsV10002489	ENSG00000205269	XR_925986.1	100113407	TMEM170B	transmembrane protein 170B	-	-	GO:0016021 integral component of membrane	66.4489	94.4663									OK	OK
DHsGV10005392	DHsGV10005392	ENSG00000229239	-	-	RP11-223J15.2	-	-	-	-	66.4264	98.6408									OK	OK
AHsV10003015	AHsV10003015	ENSG00000151838	XM_011537130.1	729665	CCDC175	coiled-coil domain containing 175	-	-	-	65.2121	98.8938									OK	OK
AHsV10001981	AHsV10001981	ENSG00000185352	NM_153456.3	266722	HS6ST3	heparan sulfate 6-O-sulfotransferase 3	GO:0015015 heparan sulfate proteoglycan biosynthetic process, enzymatic modification	GO:0017095 heparan sulfate 6-O-sulfotransferase activity	GO:0016021 integral component of membrane	69.3411	108.294	3.91181	12.6269	3.91181	4.58472	1.17202	0.229			OK	OK
CHsGV10001140	CHsGV10001140	ENSG00000178038	NR_033815.1	259173	ALS2CL	ALS2 C-terminal like	GO:0007032 endosome organization,GO:0035023 regulation of Rho protein signal transduction,GO:0043547 positive regulation of GTPase activity	GO:0005089 Rho guanyl-nucleotide exchange factor activity,GO:0005096 GTPase activator activity,GO:0042802 identical protein binding	GO:0005737 cytoplasm	88.1711	150.912	22.7418	55.2453	22.7418	20.0592	0.882039	-0.181086			OK	OK
AHsV10001367	AHsV10001367	ENSG00000155026	XM_005249834.3	728194	RSPH10B2	radial spoke head 10 homolog B2 (Chlamydomonas)	-	-	-	66.3474	106.15		10.4838		3.80657					OK	OK
CHsTV10000025	CHsTV10000025	ENSG00000146776	XR_927412.1	222255	ATXN7L1	ataxin 7 like 1	-	GO:0005515 protein binding	-	64.9661	97.6349									OK	OK
AHsV10000865	AHsV10000865	ENSG00000157303	XM_011518362.1	203328	SUSD3	sushi domain containing 3	-	-	GO:0005886 plasma membrane,GO:0016021 integral component of membrane	205.57	719.967	140.141	624.3	140.141	226.679	1.61751	0.693774			OK	OK
AHsV10002501	AHsV10002501	ENSG00000169302	NM_001287740.1	202374	STK32A	serine/threonine kinase 32A	GO:0018105 peptidyl-serine phosphorylation,GO:0035556 intracellular signal transduction,GO:0098779 mitophagy in response to mitochondrial depolarization	GO:0004674 protein serine/threonine kinase activity,GO:0005524 ATP binding,GO:0046872 metal ion binding	GO:0005622 intracellular,GO:0005886 plasma membrane	70.1355	110.939	4.70626	15.2728	4.70626	5.54544	1.17831	0.236722			OK	OK
CHsGV10001931	CHsGV10001931	ENSG00000140873	XM_006721158.2	170692	ADAMTS18	ADAM metallopeptidase with thrombospondin type 1 motif 18	GO:0001654 eye development,GO:0006508 proteolysis,GO:0090331 negative regulation of platelet aggregation	GO:0004222 metalloendopeptidase activity,GO:0008270 zinc ion binding	GO:0005578 proteinaceous extracellular matrix	66.8035	97.4114									OK	OK
CHsGV10003950	CHsGV10003950	-	NM_001010862.2	169981	SPIN3	spindlin family member 3	GO:0007276 gamete generation	-	-	66.4919	98.5868									OK	OK
H300015926	H300015926	ENSG00000162129	XM_011545289.1	81570	CLPB	ClpB homolog, mitochondrial AAA ATPase chaperonin	GO:0008152 metabolic process,GO:0034605 cellular response to heat	GO:0003674 molecular_function,GO:0005515 protein binding,GO:0005524 ATP binding,GO:0016887 ATPase activity	GO:0005575 cellular_component,GO:0005739 mitochondrion	65.0366	95.332									OK	OK
AHsV10001512	AHsV10001512	ENSG00000198673	XM_011538275.1	338811	FAM19A2	family with sequence similarity 19 (chemokine (C-C motif)-like), member A2	-	-	GO:0005737 cytoplasm	70.4463	107.251	5.01702	11.5847	5.01702	4.20631	0.838407	-0.254277			OK	OK
CHsGV10001999	CHsGV10001999	ENSG00000184330	NM_176823.3	338324	S100A7A	S100 calcium binding protein A7A	-	GO:0005509 calcium ion binding,GO:0043621 protein self-association	GO:0005737 cytoplasm	78.2323	130.091	12.803	34.4244	12.803	12.4993	0.976277	-0.0346376			OK	OK
H300014460	H300014460	ENSG00000177000	NM_001010881.1	284498	C1orf167	chromosome 1 open reading frame 167	-	-	-	73.8673	113.876	8.43801	18.209	8.43801	6.61155	0.783544	-0.351914			OK	OK
AHsV10002368	AHsV10002368	ENSG00000167637	NM_181845.1	284349	ZNF283	zinc finger protein 283	GO:0006351 transcription, DNA-templated,GO:0006355 regulation of transcription, DNA-templated	GO:0003677 DNA binding,GO:0003700 transcription factor activity, sequence-specific DNA binding,GO:0046872 metal ion binding	GO:0005634 nucleus	71.9333	111.451	6.50406	15.7847	6.50406	5.7313	0.881187	-0.18248			OK	OK
H200007122	H200007122	ENSG00000180398	NM_001171511.2	90411	MCFD2	multiple coagulation factor deficiency 2	GO:0006888 ER to Golgi vesicle-mediated transport,GO:0015031 protein transport,GO:0018279 protein N-linked glycosylation via asparagine,GO:0043687 post-translational protein modification,GO:0044267 cellular protein metabolic process,GO:0048208 COPII vesicle coating,GO:0061024 membrane organization	GO:0005509 calcium ion binding	GO:0000139 Golgi membrane,GO:0005789 endoplasmic reticulum membrane,GO:0012507 ER to Golgi transport vesicle membrane,GO:0033116 endoplasmic reticulum-Golgi intermediate compartment membrane	333.298	923.819	267.869	828.152	267.869	300.696	1.12255	0.166778			OK	OK
AHsV10000402	AHsV10000402	ENSG00000118420	XR_942622.1	90025	UBE3D	ubiquitin protein ligase E3D	GO:0016567 protein ubiquitination	GO:0016874 ligase activity	GO:0005737 cytoplasm	131.506	272.427	66.0763	176.761	66.0763	64.1804	0.971308	-0.0419993			OK	OK
H200002343	H200002343	ENSG00000120539	XM_011519751.1	84930	MASTL	microtubule associated serine/threonine kinase like	GO:0000086 G2/M transition of mitotic cell cycle,GO:0000278 mitotic cell cycle,GO:0006974 cellular response to DNA damage stimulus,GO:0007067 mitotic nuclear division,GO:0007147 female meiosis II,GO:0018105 peptidyl-serine phosphorylation,GO:0034048 negative regulation of protein phosphatase type 2A activity,GO:0035556 intracellular signal transduction,GO:0051301 cell division,GO:0051487 activati…	GO:0004674 protein serine/threonine kinase activity,GO:0005524 ATP binding,GO:0016301 kinase activity,GO:0051721 protein phosphatase 2A binding	GO:0005634 nucleus,GO:0005654 nucleoplasm,GO:0005737 cytoplasm,GO:0005813 centrosome,GO:0032154 cleavage furrow	150.8	332.506	85.3708	236.84	85.3708	85.9947	1.00731	0.0105063			OK	OK
H200018896	H200018896	ENSG00000121289	NM_032816.4	84902	CEP89	centrosomal protein 89kDa	GO:0006996 organelle organization,GO:0035058 nonmotile primary cilium assembly,GO:0042384 cilium assembly	GO:0005515 protein binding	GO:0000922 spindle pole,GO:0005737 cytoplasm,GO:0005758 mitochondrial intermembrane space,GO:0005813 centrosome,GO:0005814 centriole,GO:0005829 cytosol,GO:0005886 plasma membrane,GO:0031513 nonmotile primary cilium,GO:0031514 motile cilium,GO:0097539 ciliary transition fiber	97.556	185.268	32.1267	89.6018	32.1267	32.5338	1.01267	0.0181627			OK	OK
H200016576	H200016576	ENSG00000170903	XM_011543022.1	84437	MSANTD4	Myb/SANT DNA binding domain containing 4 with coiled-coils	-	-	GO:0005634 nucleus	182.776	385.488	117.347	289.821	117.347	105.232	0.89676	-0.157206			OK	OK
CHsGV10002156	CHsGV10002156	ENSG00000183011	XM_011524037.1	84316	NAA38	N(alpha)-acetyltransferase 38, NatC auxiliary subunit	GO:0043066 negative regulation of apoptotic process	GO:0005515 protein binding	GO:0005634 nucleus,GO:0005737 cytoplasm,GO:0005844 polysome,GO:0031417 NatC complex	473.077	1294.16	407.648	1198.49	407.648	435.164	1.0675	0.0942347			OK	OK
AHsV10002582	AHsV10002582	ENSG00000182612	NR_110866.1	83882	TSPAN10	tetraspanin 10	GO:0007166 cell surface receptor signaling pathway,GO:0045747 positive regulation of Notch signaling pathway,GO:0072594 establishment of protein localization to organelle,GO:0090002 establishment of protein localization to plasma membrane	GO:0019899 enzyme binding	GO:0005887 integral component of plasma membrane	72.9496	108.41	7.5203	12.7435	7.5203	4.62707	0.615278	-0.70069			OK	OK
H200016523	H200016523	ENSG00000103196	XM_005256190.1	83716	CRISPLD2	cysteine rich secretory protein LCCL domain containing 2	GO:0030198 extracellular matrix organization,GO:0030324 lung development,GO:0060325 face morphogenesis	GO:0008201 heparin binding	GO:0005578 proteinaceous extracellular matrix,GO:0030133 transport vesicle,GO:0070062 extracellular exosome	79.2632	147.602	13.8339	51.9357	13.8339	18.8575	1.36313	0.446926			OK	OK
H300017119	H300017119	ENSG00000112773	NM_017633.2	55603	FAM46A	family with sequence similarity 46 member A	GO:0010468 regulation of gene expression,GO:0030193 regulation of blood coagulation	GO:0005515 protein binding,GO:0044822 poly(A) RNA binding	-	71.3673	113.84	5.93808	18.1737	5.93808	6.59875	1.11126	0.152196			OK	OK
H200014814	H200014814	ENSG00000198691	NM_000350.2	24	ABCA4	ATP binding cassette subfamily A member 4	GO:0001523 retinoid metabolic process,GO:0006649 phospholipid transfer to membrane,GO:0006810 transport,GO:0006869 lipid transport,GO:0007601 visual perception,GO:0007603 phototransduction, visible light,GO:0045332 phospholipid translocation,GO:0045494 photoreceptor cell maintenance,GO:0055085 transmembrane transport	GO:0004012 phospholipid-translocating ATPase activity,GO:0005215 transporter activity,GO:0005524 ATP binding,GO:0042626 ATPase activity, coupled to transmembrane movement of substances	GO:0005887 integral component of plasma membrane,GO:0016020 membrane,GO:0043231 intracellular membrane-bounded organelle,GO:0097381 photoreceptor disc membrane	79.7631	131.846	14.3339	36.1792	14.3339	13.1364	0.91646	-0.125856			OK	OK
DHsGV10001552	DHsGV10001552	-	NG_031992.1	7474	WNT5A	wingless-type MMTV integration site family member 5A	GO:0000187 activation of MAPK activity,GO:0001736 establishment of planar polarity,GO:0001756 somitogenesis,GO:0001837 epithelial to mesenchymal transition,GO:0001938 positive regulation of endothelial cell proliferation,GO:0001947 heart looping,GO:0002053 positive regulation of mesenchymal cell proliferation,GO:0002088 lens development in camera-type eye,GO:0002741 positive regulation of cytokin…	GO:0003700 transcription factor activity, sequence-specific DNA binding,GO:0005109 frizzled binding,GO:0005110 frizzled-2 binding,GO:0005115 receptor tyrosine kinase-like orphan receptor binding,GO:0005125 cytokine activity,GO:0005515 protein binding,GO:0019904 protein domain specific binding,GO:0044212 transcription regulatory region DNA binding,GO:0048018 receptor agonist activity	GO:0005576 extracellular region,GO:0005578 proteinaceous extracellular matrix,GO:0005615 extracellular space,GO:0005788 endoplasmic reticulum lumen,GO:0005796 Golgi lumen,GO:0005886 plasma membrane,GO:0009986 cell surface,GO:0030666 endocytic vesicle membrane,GO:0030669 clathrin-coated endocytic vesicle membrane,GO:0070062 extracellular exosome	254.956	632.364	189.526	536.697	189.526	194.871	1.0282	0.0401195			OK	OK
DHsGV10000031	DHsGV10000031	-	NG_015879.1	64743	WDR13	WD repeat domain 13	-	-	GO:0005654 nucleoplasm,GO:0005737 cytoplasm	76.5368	134.268	11.1075	38.6009	11.1075	14.0157	1.26182	0.335504			OK	OK
DHsGV10000053	DHsGV10000053	-	-	-	-	-	-	-	-	76.7904	126.982	11.3611	31.3155	11.3611	11.3704	1.00082	0.00118541			OK	OK
DHsGV10005656	DHsGV10005656	ENSG00000172831	XM_011523421.1	8824	CES2	carboxylesterase 2	GO:0006805 xenobiotic metabolic process,GO:0009056 catabolic process,GO:0044281 small molecule metabolic process	GO:0047374 methylumbelliferyl-acetate deacetylase activity,GO:0052689 carboxylic ester hydrolase activity	GO:0005615 extracellular space,GO:0005783 endoplasmic reticulum,GO:0005788 endoplasmic reticulum lumen	213.159	484.3	147.729	388.633	147.729	141.11	0.95519	-0.0661404			OK	OK
DHsGV10001796	DHsGV10001796	-	-	-	-	-	-	-	-	65.857	97.4279									OK	OK
DHsGV10003552	DHsGV10003552	-	-	-	-	-	-	-	-	100.538	196.716	35.1087	101.049	35.1087	36.6903	1.04505	0.0635706			OK	OK
DHsGV10003173	DHsGV10003173	-	NG_029838.1	6525	SMTN	smoothelin	GO:0006939 smooth muscle contraction,GO:0007517 muscle organ development	GO:0003779 actin binding,GO:0008307 structural constituent of muscle	GO:0005654 nucleoplasm,GO:0005737 cytoplasm,GO:0005856 cytoskeleton,GO:0015629 actin cytoskeleton	122.719	241.861	57.29	146.195	57.29	53.0821	0.926552	-0.110056			OK	OK
DHsGV10001345	DHsGV10001345	ENSG00000156521	NR_073592.1	219743	TYSND1	trypsin domain containing 1	GO:0006508 proteolysis,GO:0016485 protein processing,GO:0031998 regulation of fatty acid beta-oxidation,GO:0051260 protein homooligomerization	GO:0002020 protease binding,GO:0004252 serine-type endopeptidase activity,GO:0042802 identical protein binding	GO:0005777 peroxisome,GO:0016020 membrane	69.189	109.525	3.75977	13.8581	3.75977	5.03177	1.33832	0.420423			OK	OK
DHsGV10000512	DHsGV10000512	ENSG00000163576	-	151651	EFHB	EF-hand domain family, member B	-	GO:0005509 calcium ion binding	-	71.7704	119.577	6.34116	23.9099	6.34116	8.68153	1.36908	0.453203			OK	OK
DHsGV10001661	DHsGV10001661	ENSG00000250889	NR_126375.1	104326191	LINC01336	long intergenic non-protein coding RNA 1336	-	-	-	73.4187	111.696	7.98943	16.0298	7.98943	5.82029	0.728498	-0.457003			OK	OK
DHsGV10000009	DHsGV10000009	-	-	-	-	-	-	-	-	68.5224	106.609	3.0931	10.9426	3.0931	3.97316	1.28452	0.361235			OK	OK
DHsGV10003503	DHsGV10003503	ENSG00000231064	XR_922165.1	105371450	LOC105371450	uncharacterized LOC105371450	-	-	-	102.02	180.672	36.5907	85.0056	36.5907	30.8649	0.843517	-0.245511			OK	OK
AHsV10000275	AHsV10000275	ENSG00000143294	NM_005973.4	5546	PRCC	papillary renal cell carcinoma (translocation-associated)	GO:0007093 mitotic cell cycle checkpoint	GO:0005515 protein binding	GO:0005634 nucleus	98.0589	185.088	32.6297	89.4214	32.6297	32.4682	0.995053	-0.00715472			OK	OK
H200010342	H200010342	ENSG00000101425	NM_001725.2	671	BPI	bactericidal/permeability-increasing protein	GO:0006955 immune response,GO:0032715 negative regulation of interleukin-6 production,GO:0032717 negative regulation of interleukin-8 production,GO:0032720 negative regulation of tumor necrosis factor production,GO:0043031 negative regulation of macrophage activation,GO:0050829 defense response to Gram-negative bacterium	GO:0001530 lipopolysaccharide binding	GO:0005615 extracellular space,GO:0005737 cytoplasm,GO:0005887 integral component of plasma membrane,GO:0070062 extracellular exosome	64.0768	95.6663									OK	OK
DHsGV10000636	DHsGV10000636	ENSG00000245651	-	-	RP11-620J15.2	-	-	-	-	66.1853	99.8368									OK	OK
H200007509	H200007509	ENSG00000120471	NM_001195194.1	63970	TP53AIP1	tumor protein p53 regulated apoptosis inducing protein 1	GO:0006915 apoptotic process	GO:0003674 molecular_function	GO:0005739 mitochondrion	70.9952	107.735	5.56593	12.0679	5.56593	4.38177	0.787249	-0.345108			OK	OK
DHsGV10001213	DHsGV10001213	ENSG00000230212	NR_040084.1	100133286	LOC100133286	uncharacterized LOC100133286	-	-	-	65.6336	98.4672									OK	OK
DHsGV10000670	DHsGV10000670	ENSG00000260253	-	-	RP4-676L2.1	-	-	-	-	68.9472	106.757	3.51792	11.0907	3.51792	4.02696	1.1447	0.194966			OK	OK
DHsGV10003684	DHsGV10003684	-	-	-	-	-	-	-	-	276.875	619.316	211.446	523.649	211.446	190.133	0.899204	-0.15328			OK	OK
DHsGV10001508	DHsGV10001508	ENSG00000261115	NM_001195278.1	100507421	TMEM178B	transmembrane protein 178B	-	-	GO:0016021 integral component of membrane	85.9088	150.54	20.4796	54.8731	20.4796	19.924	0.972873	-0.0396766			OK	OK
DHsGV10003578	DHsGV10003578	-	-	-	-	-	-	-	-	261.803	507.288	196.374	411.621	196.374	149.457	0.761082	-0.393876			OK	OK
DHsGV10005322	DHsGV10005322	-	-	-	-	-	-	-	-	87.3432	151.145	21.9139	55.4788	21.9139	20.1439	0.91923	-0.121502			OK	OK
AHsV10001658	AHsV10001658	ENSG00000168275	NM_001012985.2	388753	COA6	cytochrome c oxidase assembly factor 6	GO:0008535 respiratory chain complex IV assembly,GO:0042774 plasma membrane ATP synthesis coupled electron transport,GO:1902600 hydrogen ion transmembrane transport	GO:0004129 cytochrome-c oxidase activity,GO:0005507 copper ion binding,GO:0005515 protein binding,GO:0044822 poly(A) RNA binding	GO:0005739 mitochondrion,GO:0005758 mitochondrial intermembrane space,GO:0005886 plasma membrane	577.47	1718.42	512.041	1622.75	512.041	589.208	1.15071	0.202519			OK	OK
AHsV10001771	AHsV10001771	ENSG00000188293	NM_198541.1	374918	IGFL1	IGF like family member 1	-	GO:0005515 protein binding	GO:0005615 extracellular space	65.1156	97.9623									OK	OK
CHsGV10003308	CHsGV10003308	ENSG00000187726	XM_011545014.1	374407	DNAJB13	DnaJ heat shock protein family (Hsp40) member B13	GO:0006457 protein folding	GO:0003674 molecular_function,GO:0051082 unfolded protein binding	GO:0005575 cellular_component,GO:0005930 axoneme,GO:0036126 sperm flagellum	66.6414	103.773		8.10636		2.94336					OK	OK
H200010388	H200010388	ENSG00000099624	NM_001001975.1	513	ATP5D	ATP synthase, H+ transporting, mitochondrial F1 complex, delta subunit	GO:0006119 oxidative phosphorylation,GO:0006754 ATP biosynthetic process,GO:0015986 ATP synthesis coupled proton transport,GO:0022904 respiratory electron transport chain,GO:0042776 mitochondrial ATP synthesis coupled proton transport,GO:0044237 cellular metabolic process,GO:0044281 small molecule metabolic process,GO:0046688 response to copper ion	GO:0005215 transporter activity,GO:0005524 ATP binding,GO:0016887 ATPase activity,GO:0022857 transmembrane transporter activity,GO:0043531 ADP binding,GO:0046933 proton-transporting ATP synthase activity, rotational mechanism,GO:0046961 proton-transporting ATPase activity, rotational mechanism	GO:0000275 mitochondrial proton-transporting ATP synthase complex, catalytic core F(1),GO:0005739 mitochondrion,GO:0005743 mitochondrial inner membrane,GO:0005753 mitochondrial proton-transporting ATP synthase complex,GO:0005759 mitochondrial matrix	506.463	1366.01	441.034	1270.34	441.034	461.252	1.04584	0.0646663			OK	OK
DHsGV10002456	DHsGV10002456	-	-	-	-	-	-	-	-	70.8811	110.414	5.45187	14.7473	5.45187	5.35465	0.982167	-0.0259597			OK	OK
DHsGV10001412	DHsGV10001412	ENSG00000212802	NM_001253384.1	6138	RPL15	ribosomal protein L15	GO:0000184 nuclear-transcribed mRNA catabolic process, nonsense-mediated decay,GO:0001887 selenium compound metabolic process,GO:0002181 cytoplasmic translation,GO:0006412 translation,GO:0006413 translational initiation,GO:0006414 translational elongation,GO:0006415 translational termination,GO:0006614 SRP-dependent cotranslational protein targeting to membrane,GO:0010467 gene expression,GO:00160…	GO:0003723 RNA binding,GO:0003735 structural constituent of ribosome,GO:0005515 protein binding,GO:0044822 poly(A) RNA binding	GO:0005634 nucleus,GO:0005829 cytosol,GO:0005840 ribosome,GO:0016020 membrane,GO:0022625 cytosolic large ribosomal subunit,GO:0070062 extracellular exosome	608.536	1608.67	543.107	1513	543.107	549.359	1.01151	0.0165134			OK	OK
DHsGV10003686	DHsGV10003686	-	-	-	-	-	-	-	-	65.3792	101.615		5.94852		2.15986					OK	OK
DHsGV10000361	DHsGV10000361	-	NG_012199.1	3795	KHK	ketohexokinase	GO:0005975 carbohydrate metabolic process,GO:0006000 fructose metabolic process,GO:0009744 response to sucrose,GO:0009749 response to glucose,GO:0009750 response to fructose,GO:0010043 response to zinc ion,GO:0032868 response to insulin,GO:0044281 small molecule metabolic process,GO:0046835 carbohydrate phosphorylation,GO:0061624 fructose catabolic process to hydroxyacetone phosphate and glyceral…	GO:0004454 ketohexokinase activity,GO:0005515 protein binding,GO:0005524 ATP binding	GO:0005634 nucleus,GO:0005737 cytoplasm,GO:0005829 cytosol,GO:0070062 extracellular exosome	72.2842	111.273	6.85495	15.6061	6.85495	5.66645	0.826621	-0.274702			OK	OK
DHsGV10002116	DHsGV10002116	ENSG00000178927	XM_006722293.2	79415	C17orf62	chromosome 17 open reading frame 62	-	GO:0005515 protein binding	GO:0016021 integral component of membrane	66.4969	100.695									OK	OK
DHsGV10001352	DHsGV10001352	ENSG00000176155	NM_001316321.1	284001	CCDC57	coiled-coil domain containing 57	-	GO:0005515 protein binding	-	117.79	233.432	52.3607	137.766	52.3607	50.0216	0.955328	-0.0659319			OK	OK
DHsTV10000124	DHsTV10000124	ENSG00000198453	-	374900	ZNF568	zinc finger protein 568	GO:0006351 transcription, DNA-templated,GO:0006355 regulation of transcription, DNA-templated	GO:0003677 DNA binding,GO:0003700 transcription factor activity, sequence-specific DNA binding,GO:0046872 metal ion binding	GO:0005634 nucleus	66.9443	100.229									OK	OK
DHsGV10004272	DHsGV10004272	-	-	-	-	-	-	-	-	105.849	192.925	40.4193	97.2582	40.4193	35.3137	0.873685	-0.194815			OK	OK
DHsGV10001395	DHsGV10001395	-	-	-	-	-	-	-	-	68.8432	110.644	3.41389	14.9769	3.41389	5.43798	1.5929	0.671655			OK	OK
DHsGV10003847	DHsGV10003847	-	-	-	-	-	-	-	-	66.177	99.6142									OK	OK
DHsGV10004013	DHsGV10004013	ENSG00000237906	-	100129193	MUPP	major urinary protein, pseudogene	-	-	-	119.878	215.443	54.4483	119.776	54.4483	43.4899	0.798737	-0.324208			OK	OK
DHsGV10005470	DHsGV10005470	ENSG00000215811	XR_949126.1	100129094	BTNL10	butyrophilin like 10	-	-	GO:0016021 integral component of membrane	71.7099	119.297	6.28061	23.6305	6.28061	8.58006	1.36612	0.450084			OK	OK
DHsGV10001706	DHsGV10001706	ENSG00000170442	XM_011538338.1	3892	KRT86	keratin 86, type II	-	GO:0005198 structural molecule activity,GO:0005515 protein binding	GO:0005615 extracellular space,GO:0045095 keratin filament,GO:0070062 extracellular exosome	80.3943	134.768	14.9651	39.1008	14.9651	14.1972	0.948691	-0.0759898			OK	OK
DHsGV10000397	DHsGV10000397	-	-	-	-	-	-	-	-	71.9592	117.366	6.52998	21.6991	6.52998	7.87879	1.20656	0.270896			OK	OK
DHsGV10000316	DHsGV10000316	-	-	-	-	-	-	-	-	68.1277	102.545	2.69838	6.87784	2.69838	2.49729	0.925478	-0.111729			OK	OK
DHsGV10005479	DHsGV10005479	-	-	-	-	-	-	-	-	73.8798	114.343	8.45055	18.6766	8.45055	6.78134	0.802473	-0.317475			OK	OK
DHsGV10002474	DHsGV10002474	-	-	-	-	-	-	-	-	77.6199	123.403	12.1907	27.7363	12.1907	10.0708	0.826112	-0.275591			OK	OK
DHsGV10002287	DHsGV10002287	ENSG00000223519	XM_001717074.7	100130097	KIF28P	kinesin family member 28, pseudogene	GO:0007005 mitochondrion organization,GO:0007018 microtubule-based movement,GO:0008152 metabolic process,GO:0030705 cytoskeleton-dependent intracellular transport,GO:0072384 organelle transport along microtubule	GO:0003777 microtubule motor activity,GO:0005524 ATP binding,GO:0008017 microtubule binding,GO:0016887 ATPase activity	GO:0005622 intracellular,GO:0005871 kinesin complex,GO:0031966 mitochondrial membrane	65.7083	99.8623									OK	OK
DHsGV10004467	DHsGV10004467	-	-	-	-	-	-	-	-	103.848	194.235	38.419	98.5681	38.419	35.7894	0.931554	-0.102289			OK	OK
DHsGV10004990	DHsGV10004990	ENSG00000234779	-	-	RP11-62F24.2	-	-	-	-	79.7277	156.315	14.2984	60.6484	14.2984	22.021	1.5401	0.623027			OK	OK
DHsGV10005615	DHsGV10005615	ENSG00000237243	NM_001243523.1	100130880	LOC100130880	uncharacterized LOC100130880	-	-	-	68.3862	106.334	2.95695	10.6669	2.95695	3.87307	1.30982	0.389365			OK	OK
AHsV10001474	AHsV10001474	-	NM_001023561.2	388567	ZNF749	zinc finger protein 749	GO:0006351 transcription, DNA-templated,GO:0006355 regulation of transcription, DNA-templated	GO:0003677 DNA binding,GO:0046872 metal ion binding	GO:0005634 nucleus	69.2108	108.255	3.78151	12.5885	3.78151	4.57079	1.20872	0.273481			OK	OK
DHsGV10001768	DHsGV10001768	ENSG00000245694	-	643911	CRNDE	colorectal neoplasia differentially expressed (non-protein coding)	-	-	-	67.3257	106.032	1.8964	10.365	1.8964	3.76345	1.98452	0.988793			OK	OK
AHsV10001730	AHsV10001730	ENSG00000121446	XM_011509502.1	353299	RGSL1	regulator of G-protein signaling like 1	GO:0043547 positive regulation of GTPase activity	GO:0005096 GTPase activator activity	GO:0005737 cytoplasm,GO:0005886 plasma membrane,GO:0016021 integral component of membrane	64.2255	99.2182									OK	OK
CHsGV10003575	CHsGV10003575	ENSG00000178665	NM_182633.2	349075	ZNF713	zinc finger protein 713	GO:0006351 transcription, DNA-templated,GO:0006355 regulation of transcription, DNA-templated	GO:0000978 RNA polymerase II core promoter proximal region sequence-specific DNA binding,GO:0046872 metal ion binding	GO:0005634 nucleus	98.3689	198.434	32.9396	102.767	32.9396	37.314	1.1328	0.179893			OK	OK
H200015968	H200015968	ENSG00000127588	NM_016541.2	51764	GNG13	guanine nucleotide binding protein (G protein), gamma 13	GO:0006112 energy reserve metabolic process,GO:0007200 phospholipase C-activating G-protein coupled receptor signaling pathway,GO:0044281 small molecule metabolic process,GO:0050909 sensory perception of taste,GO:0071377 cellular response to glucagon stimulus	GO:0004871 signal transducer activity,GO:0031681 G-protein beta-subunit binding	GO:0005834 heterotrimeric G-protein complex,GO:0005886 plasma membrane,GO:0030425 dendrite	169.67	339.654	104.24	243.988	104.24	88.5901	0.849863	-0.234698			OK	OK
DHsGV10002289	DHsGV10002289	-	-	-	-	-	-	-	-	71.5478	111.318	6.11854	15.6512	6.11854	5.68285	0.928792	-0.106573			OK	OK
DHsGV10004273	DHsGV10004273	-	-	-	-	-	-	-	-	66.7288	92.5654									OK	OK
DHsGV10000772	DHsGV10000772	-	NG_016437.1	4054	LTBP3	latent transforming growth factor beta binding protein 3	GO:0030198 extracellular matrix organization,GO:0036363 transforming growth factor beta activation,GO:1902462 positive regulation of mesenchymal stem cell proliferation,GO:2000741 positive regulation of mesenchymal stem cell differentiation	GO:0005509 calcium ion binding,GO:0050431 transforming growth factor beta binding	GO:0005576 extracellular region,GO:0031012 extracellular matrix,GO:0070062 extracellular exosome	75.9579	117.583	10.5287	21.9168	10.5287	7.95781	0.755823	-0.40388			OK	OK
DHsGV10002475	DHsGV10002475	-	-	-	-	-	-	-	-	75.5494	121.572	10.1201	25.9049	10.1201	9.40589	0.929428	-0.105585			OK	OK
DHsGV10004287	DHsGV10004287	-	-	-	-	-	-	-	-	77.6897	119.276	12.2604	23.6089	12.2604	8.57222	0.699179	-0.516266			OK	OK
DHsGV10001615	DHsGV10001615	-	-	-	-	-	-	-	-	68.4819	97.8896	3.05262		3.05262						OK	OK
DHsGV10000152	DHsGV10000152	ENSG00000136997	NG_007161.1	4609	MYC	v-myc avian myelocytomatosis viral oncogene homolog	GO:0000122 negative regulation of transcription from RNA polymerase II promoter,GO:0000165 MAPK cascade,GO:0001658 branching involved in ureteric bud morphogenesis,GO:0002053 positive regulation of mesenchymal cell proliferation,GO:0006112 energy reserve metabolic process,GO:0006338 chromatin remodeling,GO:0006351 transcription, DNA-templated,GO:0006367 transcription initiation from RNA polymeras…	GO:0000978 RNA polymerase II core promoter proximal region sequence-specific DNA binding,GO:0001077 transcriptional activator activity, RNA polymerase II core promoter proximal region sequence-specific binding,GO:0003677 DNA binding,GO:0003700 transcription factor activity, sequence-specific DNA binding,GO:0005515 protein binding,GO:0008134 transcription factor binding,GO:0032403 protein complex …	GO:0005634 nucleus,GO:0005654 nucleoplasm,GO:0005730 nucleolus,GO:0005829 cytosol,GO:0043234 protein complex	65.8696	100.89		5.22307		1.89646					OK	OK
DHsGV10000416	DHsGV10000416	ENSG00000172530	XM_011523187.1	54971	BANP	BTG3 associated nuclear protein	GO:0006351 transcription, DNA-templated,GO:0007049 cell cycle,GO:0007275 multicellular organismal development,GO:0016568 chromatin modification,GO:0034504 protein localization to nucleus,GO:0042177 negative regulation of protein catabolic process,GO:0045893 positive regulation of transcription, DNA-templated	GO:0002039 p53 binding,GO:0003677 DNA binding,GO:0005515 protein binding	GO:0005654 nucleoplasm	80.7447	160.014	15.3155	64.3472	15.3155	23.364	1.52552	0.609297			OK	OK
DHsGV10004647	DHsGV10004647	-	-	-	-	-	-	-	-	72.1777	112.817	6.74842	17.1502	6.74842	6.22712	0.922752	-0.115985			OK	OK
DHsGV10004850	DHsGV10004850	ENSG00000227143	XR_246197.2	101927889	LINC01153	long intergenic non-protein coding RNA 1153	-	-	-	66.5926	103.929		8.26223		2.99995					OK	OK
DHsGV10001976	DHsGV10001976	-	-	-	-	-	-	-	-	162.406	339.293	96.9766	243.626	96.9766	88.4588	0.912166	-0.132632			OK	OK
DHsGV10005198	DHsGV10005198	ENSG00000237655	-	-	AC073834.3	-	-	-	-	71.4033	113	5.97403	17.3337	5.97403	6.29374	1.05352	0.0752136			OK	OK
DHsGV10002782	DHsGV10002782	ENSG00000114115	-	5947	RBP1	retinol binding protein 1, cellular	GO:0001523 retinoid metabolic process,GO:0002138 retinoic acid biosynthetic process,GO:0006766 vitamin metabolic process,GO:0006775 fat-soluble vitamin metabolic process,GO:0006776 vitamin A metabolic process,GO:0006810 transport,GO:0007603 phototransduction, visible light,GO:0044281 small molecule metabolic process	GO:0005215 transporter activity,GO:0005501 retinoid binding,GO:0016918 retinal binding,GO:0019841 retinol binding	GO:0005654 nucleoplasm,GO:0005737 cytoplasm,GO:0005829 cytosol	274.741	601.066	209.312	505.399	209.312	183.507	0.876714	-0.189822			OK	OK
DHsGV10002525	DHsGV10002525	-	NG_042866.1	22941	SHANK2	SH3 and multiple ankyrin repeat domains 2	GO:0007416 synapse assembly,GO:0007612 learning,GO:0030534 adult behavior,GO:0035176 social behavior,GO:0060291 long-term synaptic potentiation,GO:0060292 long term synaptic depression,GO:0071625 vocalization behavior	GO:0005515 protein binding,GO:0017124 SH3 domain binding,GO:0030160 GKAP/Homer scaffold activity,GO:0035255 ionotropic glutamate receptor binding	GO:0001750 photoreceptor outer segment,GO:0001917 photoreceptor inner segment,GO:0005575 cellular_component,GO:0005883 neurofilament,GO:0005886 plasma membrane,GO:0008328 ionotropic glutamate receptor complex,GO:0014069 postsynaptic density,GO:0016324 apical plasma membrane,GO:0030054 cell junction,GO:0030426 growth cone,GO:0031526 brush border membrane,GO:0043005 neuron projection,GO:0043025 neu…	66.0847	97.6251									OK	OK
H200010463	H200010463	ENSG00000170190	XM_005257791.2	9121	SLC16A5	solute carrier family 16 member 5	GO:0015718 monocarboxylic acid transport,GO:0035879 plasma membrane lactate transport	GO:0008028 monocarboxylic acid transmembrane transporter activity,GO:0015129 lactate transmembrane transporter activity,GO:0015293 symporter activity	GO:0005887 integral component of plasma membrane,GO:0016020 membrane	91.4292	151.941	25.9999	56.2747	25.9999	20.4329	0.785885	-0.34761			OK	OK
DHsGV10004231	DHsGV10004231	ENSG00000247809	NR_102743.1	644192	NR2F2-AS1	NR2F2 antisense RNA 1	-	-	-	69.0136	107.92	3.58432	12.2534	3.58432	4.44911	1.24127	0.311817			OK	OK
CHsGV10003722	CHsGV10003722	-	-	-	-	-	-	-	-	93.1506	152.979	27.7213	57.3121		20.8096					NG	OK
DHsGV10003450	DHsGV10003450	ENSG00000263443	-	-	RP11-973F15.2	-	-	-	-	90.242	155.535	24.8128	59.868	24.8128	21.7376	0.876066	-0.190889			OK	OK
DHsGV10000886	DHsGV10000886	-	-	-	-	-	-	-	-	78.2761	132.512	12.8468	36.8449	12.8468	13.3781	1.04136	0.0584634			OK	OK
DHsGV10002886	DHsGV10002886	-	-	-	-	-	-	-	-	64.9669	95.2653									OK	OK
DHsGV10001715	DHsGV10001715	-	-	-	-	-	-	-	-	80.2356	135.103	14.8063	39.4359	14.8063	14.3189	0.967079	-0.0482943			OK	OK
AHsV10000024	AHsV10000024	ENSG00000254636	NM_001099667.1	387715	ARMS2	age-related maculopathy susceptibility 2	GO:0001895 retina homeostasis	-	GO:0001917 photoreceptor inner segment,GO:0005739 mitochondrion	65.2163	98.8976									OK	OK
H300011667	H300011667	ENSG00000255330	NM_001012279.2	387104	SOGA3	SOGA family member 3	GO:0010506 regulation of autophagy	-	GO:0005615 extracellular space,GO:0016021 integral component of membrane	83.9138	138.773	18.4846	43.1066	18.4846	15.6517	0.846743	-0.240004			OK	OK
H200012324	H200012324	ENSG00000139211	XM_005268837.2	347902	AMIGO2	adhesion molecule with Ig-like domain 2	GO:0007156 homophilic cell adhesion via plasma membrane adhesion molecules,GO:0007157 heterophilic cell-cell adhesion via plasma membrane cell adhesion molecules,GO:0043066 negative regulation of apoptotic process,GO:0043069 negative regulation of programmed cell death,GO:0051965 positive regulation of synapse assembly	GO:0005515 protein binding	GO:0005634 nucleus,GO:0005886 plasma membrane,GO:0016021 integral component of membrane	69.499	107.173	4.0697	11.5063	4.0697	4.17787	1.02658	0.0378461			OK	OK
DHsGV10004641	DHsGV10004641	-	XM_011543905.1	347411	MPC1L	mitochondrial pyruvate carrier 1-like	GO:0006850 mitochondrial pyruvate transport	-	GO:0005743 mitochondrial inner membrane,GO:0016021 integral component of membrane	69.0708	107.13	3.64153	11.4633	3.64153	4.16223	1.14299	0.192814			OK	OK
H200011293	H200011293	ENSG00000122705	NM_001311203.1	1211	CLTA	clathrin light chain A	GO:0006886 intracellular protein transport,GO:0006892 post-Golgi vesicle-mediated transport,GO:0007173 epidermal growth factor receptor signaling pathway,GO:0007411 axon guidance,GO:0019886 antigen processing and presentation of exogenous peptide antigen via MHC class II,GO:0042059 negative regulation of epidermal growth factor receptor signaling pathway,GO:0048011 neurotrophin TRK receptor signa…	GO:0003674 molecular_function,GO:0005198 structural molecule activity,GO:0005515 protein binding,GO:0032050 clathrin heavy chain binding,GO:0042277 peptide binding	GO:0005829 cytosol,GO:0005886 plasma membrane,GO:0016020 membrane,GO:0016023 cytoplasmic, membrane-bounded vesicle,GO:0030118 clathrin coat,GO:0030125 clathrin vesicle coat,GO:0030130 clathrin coat of trans-Golgi network vesicle,GO:0030132 clathrin coat of coated pit,GO:0032588 trans-Golgi network membrane,GO:0036020 endolysosome membrane,GO:0043231 intracellular membrane-bounded organelle,GO:007…	2526.92	7102.4	2461.49	7006.73	2461.49	2544.09	1.03356	0.0476194			OK	OK
DHsGV10005612	DHsGV10005612	-	NG_008987.1	1757	SARDH	sarcosine dehydrogenase	GO:0035999 tetrahydrofolate interconversion,GO:0055114 oxidation-reduction process	GO:0005542 folic acid binding,GO:0008480 sarcosine dehydrogenase activity,GO:0050660 flavin adenine dinucleotide binding	GO:0005739 mitochondrion,GO:0005759 mitochondrial matrix	63.5638	97.03									OK	OK
DHsGV10002602	DHsGV10002602	ENSG00000109756	XM_006714422.2	9693	RAPGEF2	Rap guanine nucleotide exchange factor 2	GO:0000165 MAPK cascade,GO:0000186 activation of MAPKK activity,GO:0001568 blood vessel development,GO:0001764 neuron migration,GO:0007173 epidermal growth factor receptor signaling pathway,GO:0007186 G-protein coupled receptor signaling pathway,GO:0007218 neuropeptide signaling pathway,GO:0007264 small GTPase mediated signal transduction,GO:0007265 Ras protein signal transduction,GO:0007411 axon…	GO:0004871 signal transducer activity,GO:0005088 Ras guanyl-nucleotide exchange factor activity,GO:0005096 GTPase activator activity,GO:0005509 calcium ion binding,GO:0005515 protein binding,GO:0017034 Rap guanyl-nucleotide exchange factor activity,GO:0019992 diacylglycerol binding,GO:0030165 PDZ domain binding,GO:0030552 cAMP binding,GO:0030553 cGMP binding,GO:0031697 beta-1 adrenergic receptor …	GO:0005737 cytoplasm,GO:0005770 late endosome,GO:0005829 cytosol,GO:0005886 plasma membrane,GO:0005887 integral component of plasma membrane,GO:0005911 cell-cell junction,GO:0005923 bicellular tight junction,GO:0016020 membrane,GO:0016324 apical plasma membrane,GO:0030139 endocytic vesicle,GO:0043005 neuron projection,GO:0043025 neuronal cell body,GO:0043234 protein complex,GO:0045202 synapse,GO:…	76.4754	123.695	11.0462	28.0286	11.0462	10.177	0.921313	-0.118237			OK	OK
DHsGV10003024	DHsGV10003024	ENSG00000184887	XM_005268188.2	90135	BTBD6	BTB domain containing 6	-	-	GO:0000932 cytoplasmic mRNA processing body	74.5281	115.414	9.09883	19.7472	9.09883	7.17007	0.788021	-0.343694			OK	OK
DHsGV10001985	DHsGV10001985	-	-	-	-	-	-	-	-	165.221	367.238	99.7915	271.571	99.7915	98.6055	0.988115	-0.0172491			OK	OK
DHsGV10002245	DHsGV10002245	-	-	-	-	-	-	-	-	69.9868	105.85	4.55757	10.1829	4.55757	3.69732	0.811248	-0.301785			OK	OK
DHsGV10002976	DHsGV10002976	-	XM_005254038.3	26050	SLITRK5	SLIT and NTRK like family member 5	GO:0007268 synaptic transmission,GO:0007409 axonogenesis,GO:0007625 grooming behavior,GO:0009410 response to xenobiotic stimulus,GO:0021756 striatum development,GO:0030534 adult behavior,GO:0043588 skin development,GO:0048813 dendrite morphogenesis,GO:0051965 positive regulation of synapse assembly,GO:0072358 cardiovascular system development	-	GO:0016021 integral component of membrane,GO:0043235 receptor complex	82.8136	139.96	17.3844	44.2938	17.3844	16.0828	0.925127	-0.112277			OK	OK
DHsGV10002232	DHsGV10002232	-	-	-	-	-	-	-	-	75.0327	120.6	9.60342	24.9334	9.60342	9.05313	0.942698	-0.0851324			OK	OK
DHsGV10002749	DHsGV10002749	ENSG00000141552	-	51529	ANAPC11	anaphase promoting complex subunit 11	GO:0000278 mitotic cell cycle,GO:0007067 mitotic nuclear division,GO:0007094 mitotic spindle assembly checkpoint,GO:0016567 protein ubiquitination,GO:0031145 anaphase-promoting complex-dependent proteasomal ubiquitin-dependent protein catabolic process,GO:0042787 protein ubiquitination involved in ubiquitin-dependent protein catabolic process,GO:0045842 positive regulation of mitotic metaphase/an…	GO:0004842 ubiquitin-protein transferase activity,GO:0008270 zinc ion binding,GO:0034450 ubiquitin-ubiquitin ligase activity,GO:0061630 ubiquitin protein ligase activity,GO:0097602 cullin family protein binding	GO:0005654 nucleoplasm,GO:0005680 anaphase-promoting complex,GO:0005829 cytosol	79.4211	130.322	13.9918	34.6557	13.9918	12.5832	0.899329	-0.153079			OK	OK
DHsGV10005364	DHsGV10005364	-	-	-	-	-	-	-	-	69.2671	103.068	3.83788	7.40139	3.83788	2.68739	0.700228	-0.514103			OK	OK
DHsGV10004620	DHsGV10004620	-	-	-	-	-	-	-	-	68.3081	105.898	2.87884	10.2316	2.87884	3.71503	1.29046	0.367887			OK	OK
DHsGV10001296	DHsGV10001296	ENSG00000130768	NM_014474.3	27293	SMPDL3B	sphingomyelin phosphodiesterase acid like 3B	GO:0006685 sphingomyelin catabolic process,GO:0008150 biological_process	GO:0003674 molecular_function,GO:0004767 sphingomyelin phosphodiesterase activity,GO:0016798 hydrolase activity, acting on glycosyl bonds	GO:0005615 extracellular space,GO:0070062 extracellular exosome	69.6493	104.4	4.22005	8.73379	4.22005	3.17118	0.751454	-0.412243			OK	OK
DHsGV10005779	DHsGV10005779	ENSG00000257500	-	-	RP11-1020M18.10	-	-	-	-	64.9627	100.326									OK	OK
DHsGV10005367	DHsGV10005367	-	-	-	-	-	-	-	-	87.9957	156.865	22.5664	61.1983	22.5664	22.2207	0.98468	-0.0222731			OK	OK
DHsGV10003410	DHsGV10003410	-	NG_029836.1	30819	KCNIP2	potassium voltage-gated channel interacting protein 2	GO:0005513 detection of calcium ion,GO:0006813 potassium ion transport,GO:0006936 muscle contraction,GO:0007165 signal transduction,GO:0007268 synaptic transmission,GO:0008016 regulation of heart contraction,GO:0045163 clustering of voltage-gated potassium channels,GO:0061337 cardiac conduction,GO:0071435 potassium ion export,GO:0071805 potassium ion transmembrane transport,GO:0086009 membrane re…	GO:0005250 A-type (transient outward) potassium channel activity,GO:0005509 calcium ion binding,GO:0005515 protein binding,GO:0015459 potassium channel regulator activity,GO:0042802 identical protein binding,GO:0044325 ion channel binding,GO:0046923 ER retention sequence binding,GO:0047485 protein N-terminus binding	GO:0005737 cytoplasm,GO:0005886 plasma membrane,GO:0008076 voltage-gated potassium channel complex	74.6338	113.554	9.20452	17.8876	9.20452	6.49484	0.705614	-0.503049			OK	OK
DHsGV10001786	DHsGV10001786	-	-	-	-	-	-	-	-	67.654	99.5976	2.22472		2.22472						OK	OK
DHsGV10000537	DHsGV10000537	-	-	-	-	-	-	-	-	71.306	107.277	5.87669	11.6102	5.87669	4.21559	0.717341	-0.479269			OK	OK
AHsV10003417	AHsV10003417	-	XM_011510499.1	10865	ARID5A	AT-rich interaction domain 5A	GO:0002062 chondrocyte differentiation,GO:0006351 transcription, DNA-templated,GO:0006357 regulation of transcription from RNA polymerase II promoter,GO:0035066 positive regulation of histone acetylation,GO:0045892 negative regulation of transcription, DNA-templated,GO:0045944 positive regulation of transcription from RNA polymerase II promoter	GO:0003677 DNA binding,GO:0003682 chromatin binding,GO:0005515 protein binding,GO:0008134 transcription factor binding,GO:0044212 transcription regulatory region DNA binding	GO:0005634 nucleus,GO:0005654 nucleoplasm,GO:0005667 transcription factor complex,GO:0005730 nucleolus	65.0542	97.8849									OK	OK
DHsGV10002388	DHsGV10002388	ENSG00000128563	NM_024653.3	79706	PRKRIP1	PRKR interacting protein 1 (IL11 inducible)	GO:0003014 renal system process,GO:0006469 negative regulation of protein kinase activity,GO:0042326 negative regulation of phosphorylation,GO:1904030 negative regulation of cyclin-dependent protein kinase activity	GO:0003725 double-stranded RNA binding,GO:0004860 protein kinase inhibitor activity,GO:0005515 protein binding,GO:0019901 protein kinase binding	GO:0005730 nucleolus,GO:0070062 extracellular exosome	78.4294	125.253	13.0002	29.5862	13.0002	10.7425	0.826337	-0.275198			OK	OK
DHsGV10001005	DHsGV10001005	ENSG00000268678	XM_011527144.1	57343	ZNF304	zinc finger protein 304	GO:0006351 transcription, DNA-templated,GO:0006355 regulation of transcription, DNA-templated,GO:0007229 integrin-mediated signaling pathway,GO:0030335 positive regulation of cell migration,GO:0045766 positive regulation of angiogenesis,GO:0045944 positive regulation of transcription from RNA polymerase II promoter,GO:0050679 positive regulation of epithelial cell proliferation,GO:2000811 negativ…	GO:0000977 RNA polymerase II regulatory region sequence-specific DNA binding,GO:0003700 transcription factor activity, sequence-specific DNA binding,GO:0046872 metal ion binding,GO:1990841 promoter-specific chromatin binding	GO:0005634 nucleus	74.2341	113.645	8.80479	17.9787	8.80479	6.52793	0.741407	-0.431662			OK	OK
DHsGV10002696	DHsGV10002696	-	-	-	-	-	-	-	-	79.0819	117.482	13.6526	21.8149	13.6526	7.92083	0.580169	-0.785455			OK	OK
DHsGV10000729	DHsGV10000729	-	-	-	-	-	-	-	-	70.8239	104.816	5.39467	9.14949	5.39467	3.32211	0.615814	-0.699433			OK	OK
AHsV10001465	AHsV10001465	-	NG_007984.2	65125	WNK1	WNK lysine deficient protein kinase 1	GO:0003084 positive regulation of systemic arterial blood pressure,GO:0006468 protein phosphorylation,GO:0006811 ion transport,GO:0010923 negative regulation of phosphatase activity,GO:0018107 peptidyl-threonine phosphorylation,GO:0035556 intracellular signal transduction,GO:0046777 protein autophosphorylation,GO:0048666 neuron development,GO:0050794 regulation of cellular process,GO:0071901 nega…	GO:0000287 magnesium ion binding,GO:0004674 protein serine/threonine kinase activity,GO:0005515 protein binding,GO:0005524 ATP binding,GO:0019869 chloride channel inhibitor activity,GO:0019870 potassium channel inhibitor activity,GO:0019901 protein kinase binding,GO:0019902 phosphatase binding,GO:0030291 protein serine/threonine kinase inhibitor activity	GO:0005737 cytoplasm	64.9836	97.3045									OK	OK
H300016486	H300016486	ENSG00000069020	NM_015183.2	375449	MAST4	microtubule associated serine/threonine kinase family member 4	GO:0007010 cytoskeleton organization,GO:0018105 peptidyl-serine phosphorylation,GO:0035556 intracellular signal transduction	GO:0000287 magnesium ion binding,GO:0004674 protein serine/threonine kinase activity,GO:0005524 ATP binding	GO:0005622 intracellular,GO:0005737 cytoplasm	125.619	262.587	60.19	166.92	60.19	60.6076	1.00694	0.00997486			OK	OK
AHsV10002594	AHsV10002594	ENSG00000188107	NM_001292009.1	346007	EYS	eyes shut homolog (Drosophila)	GO:0043403 skeletal muscle tissue regeneration,GO:0050908 detection of light stimulus involved in visual perception	GO:0003674 molecular_function,GO:0005509 calcium ion binding	GO:0070062 extracellular exosome	66.7421	98.4299									OK	OK
CHsGV10000440	CHsGV10000440	ENSG00000176771	NM_207481.3	344148	NCKAP5	NCK associated protein 5	GO:0008150 biological_process	-	GO:0005575 cellular_component	65.5371	100.592									OK	OK
opHsV0400000301	opHsV0400000301	ENSG00000108854	XM_005257585.2	64750	SMURF2	SMAD specific E3 ubiquitin protein ligase 2	GO:0000122 negative regulation of transcription from RNA polymerase II promoter,GO:0006351 transcription, DNA-templated,GO:0006367 transcription initiation from RNA polymerase II promoter,GO:0006511 ubiquitin-dependent protein catabolic process,GO:0007179 transforming growth factor beta receptor signaling pathway,GO:0010467 gene expression,GO:0017015 regulation of transforming growth factor beta …	GO:0004842 ubiquitin-protein transferase activity,GO:0005160 transforming growth factor beta receptor binding,GO:0005515 protein binding,GO:0016874 ligase activity,GO:0042802 identical protein binding,GO:0046332 SMAD binding,GO:0061630 ubiquitin protein ligase activity	GO:0000151 ubiquitin ligase complex,GO:0005634 nucleus,GO:0005654 nucleoplasm,GO:0005829 cytosol,GO:0005886 plasma membrane,GO:0045121 membrane raft	85.0625	162.4	19.6333	66.7334	19.6333	24.2304	1.23415	0.303519			OK	OK
H200002093	H200002093	ENSG00000080561	NM_052817.2	11043	MID2	midline 2	GO:0010508 positive regulation of autophagy,GO:0016567 protein ubiquitination,GO:0032897 negative regulation of viral transcription,GO:0035372 protein localization to microtubule,GO:0043123 positive regulation of I-kappaB kinase/NF-kappaB signaling,GO:0045087 innate immune response,GO:0046597 negative regulation of viral entry into host cell,GO:0051091 positive regulation of sequence-specific DNA…	GO:0005515 protein binding,GO:0008017 microtubule binding,GO:0008270 zinc ion binding,GO:0016874 ligase activity,GO:0042803 protein homodimerization activity,GO:0046982 protein heterodimerization activity,GO:0051219 phosphoprotein binding	GO:0005737 cytoplasm,GO:0005874 microtubule,GO:0070062 extracellular exosome	91.7746	182.82	26.3453	87.1528	26.3453	31.6445	1.20115	0.264412			OK	OK
H200015931	H200015931	ENSG00000130385	NM_005448.2	9210	BMP15	bone morphogenetic protein 15	GO:0001541 ovarian follicle development,GO:0007292 female gamete generation,GO:0010862 positive regulation of pathway-restricted SMAD protein phosphorylation,GO:0030509 BMP signaling pathway,GO:0042981 regulation of apoptotic process,GO:0043408 regulation of MAPK cascade,GO:0048468 cell development,GO:0060016 granulosa cell development,GO:0060395 SMAD protein signal transduction	GO:0005125 cytokine activity,GO:0005160 transforming growth factor beta receptor binding,GO:0008083 growth factor activity	GO:0005615 extracellular space,GO:0005737 cytoplasm	68.1327	109.671	2.7034	14.0043	2.7034	5.08484	1.88091	0.91143			OK	OK
H300006097	H300006097	ENSG00000102970	XM_011523256.1	6361	CCL17	C-C motif chemokine ligand 17	GO:0002548 monocyte chemotaxis,GO:0006935 chemotaxis,GO:0006954 inflammatory response,GO:0007186 G-protein coupled receptor signaling pathway,GO:0007267 cell-cell signaling,GO:0007275 multicellular organismal development,GO:0030593 neutrophil chemotaxis,GO:0043547 positive regulation of GTPase activity,GO:0045662 negative regulation of myoblast differentiation,GO:0048247 lymphocyte chemotaxis,GO:…	GO:0005102 receptor binding,GO:0008009 chemokine activity,GO:0048020 CCR chemokine receptor binding	GO:0005576 extracellular region,GO:0005615 extracellular space	85.2952	158.55	19.8659	62.8835	19.8659	22.8325	1.14933	0.200797			OK	OK
opHsV0400000475	opHsV0400000475	ENSG00000152591	NM_014208.3	1834	DSPP	dentin sialophosphoprotein	GO:0001501 skeletal system development,GO:0001503 ossification,GO:0007275 multicellular organismal development,GO:0030198 extracellular matrix organization,GO:0031214 biomineral tissue development,GO:0071460 cellular response to cell-matrix adhesion	GO:0005201 extracellular matrix structural constituent,GO:0005509 calcium ion binding,GO:0005518 collagen binding	GO:0005576 extracellular region,GO:0005578 proteinaceous extracellular matrix,GO:0005737 cytoplasm	64.9753	103.989		8.32186		3.02161					OK	OK
H300003560	H300003560	ENSG00000171812	NM_001294347.1	1296	COL8A2	collagen type VIII alpha 2	GO:0001525 angiogenesis,GO:0016337 single organismal cell-cell adhesion,GO:0022617 extracellular matrix disassembly,GO:0030198 extracellular matrix organization,GO:0030574 collagen catabolic process,GO:0048593 camera-type eye morphogenesis,GO:0050673 epithelial cell proliferation	GO:0005201 extracellular matrix structural constituent,GO:0030674 protein binding, bridging	GO:0005576 extracellular region,GO:0005578 proteinaceous extracellular matrix,GO:0005581 collagen trimer,GO:0005604 basement membrane,GO:0005788 endoplasmic reticulum lumen,GO:0031012 extracellular matrix	74.6985	125.456	9.26926	29.7893	9.26926	10.8163	1.1669	0.222677			OK	OK
H200011138	H200011138	ENSG00000121871	NM_014926.3	22865	SLITRK3	SLIT and NTRK like family member 3	GO:0007409 axonogenesis,GO:0051965 positive regulation of synapse assembly	-	GO:0016021 integral component of membrane	64.4581	104.622		8.95524		3.25158					OK	OK
opHsV0400006317	opHsV0400006317	ENSG00000100196	NM_006855.3	11015	KDELR3	KDEL endoplasmic reticulum protein retention receptor 3	GO:0006621 protein retention in ER lumen,GO:0015031 protein transport,GO:0016192 vesicle-mediated transport,GO:0030968 endoplasmic reticulum unfolded protein response,GO:0036498 IRE1-mediated unfolded protein response,GO:0044267 cellular protein metabolic process	GO:0046923 ER retention sequence binding	GO:0005789 endoplasmic reticulum membrane,GO:0016021 integral component of membrane	120.166	285.583	54.7365	189.916	54.7365	68.9571	1.2598	0.333196			OK	OK
H200016831	H200016831	ENSG00000172318	NM_020981.3	8708	B3GALT1	Beta-1,3-galactosyltransferase 1	GO:0006486 protein glycosylation,GO:0009312 oligosaccharide biosynthetic process	GO:0008499 UDP-galactose:beta-N-acetylglucosamine beta-1,3-galactosyltransferase activity	GO:0000139 Golgi membrane,GO:0016021 integral component of membrane	81.954	158.093	16.5247	62.4266	16.5247	22.6666	1.37168	0.455946			OK	OK
H200011188	H200011188	ENSG00000099866	NM_130760.2	8174	MADCAM1	mucosal vascular addressin cell adhesion molecule 1	GO:0002687 positive regulation of leukocyte migration,GO:0006955 immune response,GO:0007155 cell adhesion,GO:0007160 cell-matrix adhesion,GO:0007165 signal transduction,GO:0007229 integrin-mediated signaling pathway,GO:0007568 aging,GO:0030198 extracellular matrix organization,GO:0030216 keratinocyte differentiation,GO:0034113 heterotypic cell-cell adhesion,GO:0043113 receptor clustering,GO:00507…	GO:0098640 integrin binding involved in cell-matrix adhesion	GO:0005886 plasma membrane,GO:0016020 membrane,GO:0016021 integral component of membrane	98.127	177.62	32.6977	81.9536	32.6977	29.7568	0.910055	-0.135974			OK	OK
H200003253	H200003253	ENSG00000108852	XM_011524827.1	4355	MPP2	membrane protein, palmitoylated 2	GO:0007165 signal transduction,GO:0046037 GMP metabolic process,GO:0046710 GDP metabolic process	GO:0004385 guanylate kinase activity,GO:0005515 protein binding	GO:0005887 integral component of plasma membrane,GO:0016020 membrane	115.861	237.59	50.4317	141.924	50.4317	51.5315	1.02181	0.0311213			OK	OK
H300009018	H300009018	ENSG00000113594	NM_002310.5	3977	LIFR	leukemia inhibitory factor receptor alpha	GO:0007166 cell surface receptor signaling pathway,GO:0008284 positive regulation of cell proliferation,GO:0010656 negative regulation of muscle cell apoptotic process,GO:0014070 response to organic cyclic compound,GO:0019221 cytokine-mediated signaling pathway,GO:0031100 organ regeneration,GO:0034097 response to cytokine,GO:0038165 oncostatin-M-mediated signaling pathway,GO:0048812 neuron projec…	GO:0004897 ciliary neurotrophic factor receptor activity,GO:0004923 leukemia inhibitory factor receptor activity,GO:0004924 oncostatin-M receptor activity,GO:0005127 ciliary neurotrophic factor receptor binding,GO:0019838 growth factor binding,GO:0019955 cytokine binding,GO:0046982 protein heterodimerization activity	GO:0005886 plasma membrane,GO:0005887 integral component of plasma membrane,GO:0043235 receptor complex,GO:0070062 extracellular exosome	77.4345	125.888	12.0052	30.2215	12.0052	10.9732	0.914038	-0.129674			OK	OK
opHsV0400002930	opHsV0400002930	ENSG00000186009	NM_000705.3	496	ATP4B	ATPase H+/K+ transporting beta subunit	GO:0006813 potassium ion transport,GO:0006814 sodium ion transport,GO:0007155 cell adhesion,GO:0010243 response to organonitrogen compound,GO:0032496 response to lipopolysaccharide,GO:0034220 ion transmembrane transport,GO:0055085 transmembrane transport,GO:1902600 hydrogen ion transmembrane transport	GO:0005515 protein binding,GO:0008900 hydrogen:potassium-exchanging ATPase activity	GO:0005886 plasma membrane,GO:0005890 sodium:potassium-exchanging ATPase complex	65.291	102.285		6.61808		2.40298					OK	OK
H300000444	H300000444	ENSG00000155974	XM_011538094.1	23426	GRIP1	glutamate receptor interacting protein 1	GO:0007268 synaptic transmission,GO:0008104 protein localization,GO:0016358 dendrite development,GO:0030521 androgen receptor signaling pathway,GO:0035556 intracellular signal transduction,GO:0045893 positive regulation of transcription, DNA-templated	GO:0003713 transcription coactivator activity,GO:0005515 protein binding,GO:0008013 beta-catenin binding,GO:0008022 protein C-terminus binding,GO:0030159 receptor signaling complex scaffold activity,GO:0035259 glucocorticoid receptor binding,GO:0050681 androgen receptor binding	GO:0005783 endoplasmic reticulum,GO:0005829 cytosol,GO:0005886 plasma membrane,GO:0016023 cytoplasmic, membrane-bounded vesicle,GO:0030054 cell junction,GO:0030425 dendrite,GO:0043005 neuron projection,GO:0045121 membrane raft,GO:0045211 postsynaptic membrane,GO:0055037 recycling endosome	72.0862	120.9	6.65693	25.2334	6.65693	9.16207	1.37632	0.460817			OK	OK
H200012168	H200012168	ENSG00000135604	NM_003764.3	8676	STX11	syntaxin 11	GO:0006886 intracellular protein transport,GO:0031629 synaptic vesicle fusion to presynaptic active zone membrane,GO:0043312 neutrophil degranulation,GO:0043316 cytotoxic T cell degranulation,GO:0043320 natural killer cell degranulation,GO:0048278 vesicle docking,GO:0061025 membrane fusion	GO:0000149 SNARE binding,GO:0005484 SNAP receptor activity,GO:0005515 protein binding	GO:0005794 Golgi apparatus,GO:0005886 plasma membrane,GO:0008021 synaptic vesicle,GO:0012505 endomembrane system,GO:0016021 integral component of membrane,GO:0031201 SNARE complex	74.12	121.825	8.69073	26.1588	8.69073	9.49807	1.0929	0.128157			OK	OK
opHsV0400000542	opHsV0400000542	ENSG00000158669	XM_011544397.1	137964	GPAT4	glycerol-3-phosphate acyltransferase 4	GO:0002071 glandular epithelial cell maturation,GO:0006631 fatty acid metabolic process,GO:0006637 acyl-CoA metabolic process,GO:0006644 phospholipid metabolic process,GO:0006654 phosphatidic acid biosynthetic process,GO:0006656 phosphatidylcholine biosynthetic process,GO:0007595 lactation,GO:0008610 lipid biosynthetic process,GO:0016024 CDP-diacylglycerol biosynthetic process,GO:0019432 triglyce…	GO:0003841 1-acylglycerol-3-phosphate O-acyltransferase activity,GO:0004366 glycerol-3-phosphate O-acyltransferase activity	GO:0005783 endoplasmic reticulum,GO:0005789 endoplasmic reticulum membrane,GO:0016020 membrane,GO:0016021 integral component of membrane	239.695	518.941	174.266	423.275	174.266	153.688	0.881916	-0.181287			OK	OK
H300022549	H300022549	ENSG00000198785	NM_133445.2	116443	GRIN3A	glutamate ionotropic receptor NMDA type subunit 3A	GO:0006816 calcium ion transport,GO:0016358 dendrite development,GO:0035235 ionotropic glutamate receptor signaling pathway,GO:0045471 response to ethanol,GO:0060134 prepulse inhibition,GO:0070588 calcium ion transmembrane transport	GO:0004972 NMDA glutamate receptor activity,GO:0005234 extracellular-glutamate-gated ion channel activity,GO:0005262 calcium channel activity,GO:0005515 protein binding,GO:0016594 glycine binding,GO:0042802 identical protein binding,GO:0051721 protein phosphatase 2A binding	GO:0014069 postsynaptic density,GO:0016020 membrane,GO:0016021 integral component of membrane,GO:0017146 NMDA selective glutamate receptor complex,GO:0030054 cell junction,GO:0043005 neuron projection,GO:0043025 neuronal cell body,GO:0045202 synapse,GO:0045211 postsynaptic membrane	67.8119	106.131	2.38261	10.4641	2.38261	3.79945	1.59466	0.673249			OK	OK
H200001249	H200001249	ENSG00000104888	NM_020309.3	57030	SLC17A7	solute carrier family 17 member 7	GO:0003407 neural retina development,GO:0006811 ion transport,GO:0006817 phosphate ion transport,GO:0007268 synaptic transmission,GO:0007269 neurotransmitter secretion,GO:0007420 brain development,GO:0007616 long-term memory,GO:0014047 glutamate secretion,GO:0035249 synaptic transmission, glutamatergic,GO:0035435 phosphate ion transmembrane transport,GO:0035725 sodium ion transmembrane transport,…	GO:0005313 L-glutamate transmembrane transporter activity,GO:0005315 inorganic phosphate transmembrane transporter activity,GO:0008068 extracellular-glutamate-gated chloride channel activity,GO:0015319 sodium:inorganic phosphate symporter activity,GO:0015321 sodium-dependent phosphate transmembrane transporter activity	GO:0005886 plasma membrane,GO:0016021 integral component of membrane,GO:0030054 cell junction,GO:0030672 synaptic vesicle membrane,GO:0044300 cerebellar mossy fiber,GO:0048786 presynaptic active zone,GO:0060076 excitatory synapse,GO:0060203 clathrin-sculpted glutamate transport vesicle membrane,GO:0098794 postsynapse	89.6752	158.32	24.2459	62.6533	24.2459	22.7489	0.938257	-0.0919449			OK	OK
H200003371	H200003371	ENSG00000028203	XM_006719486.2	55591	VEZT	vezatin, adherens junctions transmembrane protein	GO:0016337 single organismal cell-cell adhesion,GO:0043009 chordate embryonic development	GO:0017022 myosin binding	GO:0001669 acrosomal vesicle,GO:0002142 stereocilia ankle link complex,GO:0005654 nucleoplasm,GO:0005737 cytoplasm,GO:0005886 plasma membrane,GO:0005912 adherens junction,GO:0016021 integral component of membrane	276.979	707.32	211.549	611.653	211.549	222.087	1.04981	0.0701296			OK	OK
H200006496	H200006496	ENSG00000135046	XM_011518609.1	301	ANXA1	annexin A1	GO:0000733 DNA strand renaturation,GO:0001780 neutrophil homeostasis,GO:0002250 adaptive immune response,GO:0002548 monocyte chemotaxis,GO:0002685 regulation of leukocyte migration,GO:0006909 phagocytosis,GO:0006936 muscle contraction,GO:0006954 inflammatory response,GO:0007165 signal transduction,GO:0007166 cell surface receptor signaling pathway,GO:0007187 G-protein coupled receptor signaling p…	GO:0003697 single-stranded DNA binding,GO:0003727 single-stranded RNA binding,GO:0004386 helicase activity,GO:0005102 receptor binding,GO:0005198 structural molecule activity,GO:0005509 calcium ion binding,GO:0005515 protein binding,GO:0005543 phospholipid binding,GO:0005544 calcium-dependent phospholipid binding,GO:0019834 phospholipase A2 inhibitor activity,GO:0030674 protein binding, bridging,…	GO:0001533 cornified envelope,GO:0001891 phagocytic cup,GO:0005576 extracellular region,GO:0005615 extracellular space,GO:0005634 nucleus,GO:0005654 nucleoplasm,GO:0005737 cytoplasm,GO:0005768 endosome,GO:0005886 plasma membrane,GO:0005925 focal adhesion,GO:0009986 cell surface,GO:0016323 basolateral plasma membrane,GO:0016324 apical plasma membrane,GO:0016328 lateral plasma membrane,GO:0019898 e…	3656.82	5676.84	3591.39	5581.18	3591.39	2026.48	0.564262	-0.825563			OK	OK
H300002790	H300002790	ENSG00000215835	-	-	RP11-9L18.2	-	-	-	-	496.461	1195.73	431.031	1100.07	431.031	399.426	0.926676	-0.109863			OK	OK
DHsTV10000071	DHsTV10000071	-	-	-	-	-	-	-	-	114.163	241.902	48.7333	146.236	48.7333	53.0971	1.08954	0.123724			OK	OK
DHsGV10003427	DHsGV10003427	-	NM_024011.3	728642	CDK11A	cyclin-dependent kinase 11A	GO:0001558 regulation of cell growth,GO:0006355 regulation of transcription, DNA-templated,GO:0006468 protein phosphorylation,GO:0006915 apoptotic process,GO:0007067 mitotic nuclear division,GO:0050684 regulation of mRNA processing,GO:0051726 regulation of cell cycle	GO:0004672 protein kinase activity,GO:0004674 protein serine/threonine kinase activity,GO:0004693 cyclin-dependent protein serine/threonine kinase activity,GO:0005524 ATP binding	GO:0005634 nucleus,GO:0005737 cytoplasm	128.458	236.653	63.0291	140.986	63.0291	51.1909	0.812179	-0.30013			OK	OK
DHsGV10001180	DHsGV10001180	-	-	-	-	-	-	-	-	76.3167	137.802	10.8874	42.1351	10.8874	15.2989	1.40519	0.490768			OK	OK
DHsGV10003805	DHsGV10003805	ENSG00000107614	-	1787	TRDMT1	tRNA aspartic acid methyltransferase 1	GO:0001975 response to amphetamine,GO:0006400 tRNA modification,GO:0008033 tRNA processing,GO:0010467 gene expression,GO:0030488 tRNA methylation,GO:0090116 C-5 methylation of cytosine	GO:0003723 RNA binding,GO:0003886 DNA (cytosine-5-)-methyltransferase activity,GO:0008175 tRNA methyltransferase activity	GO:0005654 nucleoplasm,GO:0005737 cytoplasm	73.8101	120.29	8.3808	24.6236	8.3808	8.94064	1.0668	0.0932897			OK	OK
DHsGV10004415	DHsGV10004415	-	NG_033257.1	80185	TTI2	TELO2 interacting protein 2	-	-	-	64.5546	98.0917									OK	OK
H200000117	H200000117	ENSG00000168283	NM_005180.8	648	BMI1	BMI1 proto-oncogene, polycomb ring finger	GO:0000122 negative regulation of transcription from RNA polymerase II promoter,GO:0006351 transcription, DNA-templated,GO:0007379 segment specification,GO:0010468 regulation of gene expression,GO:0016568 chromatin modification,GO:0016925 protein sumoylation,GO:0030097 hemopoiesis,GO:0043687 post-translational protein modification,GO:0044267 cellular protein metabolic process,GO:0048146 positive …	GO:0005515 protein binding,GO:0008270 zinc ion binding,GO:0071535 RING-like zinc finger domain binding	GO:0000151 ubiquitin ligase complex,GO:0005634 nucleus,GO:0005654 nucleoplasm,GO:0005737 cytoplasm,GO:0031519 PcG protein complex,GO:0035102 PRC1 complex	116.343	240.313	50.9133	144.646	50.9133	52.5201	1.03156	0.0448263			OK	OK
H300003955	H300003955	ENSG00000146047	NM_170610.2	255626	HIST1H2BA	histone cluster 1, H2ba	GO:0006325 chromatin organization,GO:0006334 nucleosome assembly,GO:0006337 nucleosome disassembly,GO:0006954 inflammatory response,GO:0031639 plasminogen activation,GO:0035093 spermatogenesis, exchange of chromosomal proteins,GO:0051099 positive regulation of binding,GO:0071674 mononuclear cell migration	GO:0003674 molecular_function,GO:0003677 DNA binding,GO:0046982 protein heterodimerization activity	GO:0000784 nuclear chromosome, telomeric region,GO:0000786 nucleosome,GO:0000788 nuclear nucleosome,GO:0005634 nucleus,GO:0005654 nucleoplasm,GO:0019897 extrinsic component of plasma membrane	72.6614	118.087	7.23211	22.4207	7.23211	8.14081	1.12565	0.170754			OK	OK
opHsV0400001815	opHsV0400001815	ENSG00000183395	NM_002674.3	5367	PMCH	pro-melanin concentrating hormone	GO:0007218 neuropeptide signaling pathway,GO:0007268 synaptic transmission,GO:0007275 multicellular organismal development,GO:0007283 spermatogenesis,GO:0007631 feeding behavior,GO:0030154 cell differentiation	GO:0030354 melanin-concentrating hormone activity	GO:0005576 extracellular region,GO:0005634 nucleus	78.1011	134.904	12.6719	39.2371	12.6719	14.2467	1.12428	0.168999			OK	OK
H200000453	H200000453	ENSG00000123999	NM_002191.3	3623	INHA	inhibin alpha	GO:0001501 skeletal system development,GO:0001541 ovarian follicle development,GO:0007050 cell cycle arrest,GO:0007165 signal transduction,GO:0007166 cell surface receptor signaling pathway,GO:0007267 cell-cell signaling,GO:0007399 nervous system development,GO:0008584 male gonad development,GO:0009605 response to external stimulus,GO:0010862 positive regulation of pathway-restricted SMAD protein…	GO:0005102 receptor binding,GO:0005125 cytokine activity,GO:0005160 transforming growth factor beta receptor binding,GO:0005179 hormone activity,GO:0005515 protein binding,GO:0008083 growth factor activity,GO:0034711 inhibin binding,GO:0046982 protein heterodimerization activity	GO:0001750 photoreceptor outer segment,GO:0001917 photoreceptor inner segment,GO:0005576 extracellular region,GO:0005737 cytoplasm,GO:0034673 inhibin-betaglycan-ActRII complex,GO:0043025 neuronal cell body,GO:0043512 inhibin A complex,GO:0043513 inhibin B complex	86.0667	143.462	20.6374	47.7956	20.6374	17.3542	0.84091	-0.249977			OK	OK
opHsV0400006177	opHsV0400006177	ENSG00000183691	NM_005450.4	9241	NOG	noggin	GO:0000122 negative regulation of transcription from RNA polymerase II promoter,GO:0001501 skeletal system development,GO:0001649 osteoblast differentiation,GO:0001701 in utero embryonic development,GO:0001706 endoderm formation,GO:0001707 mesoderm formation,GO:0001837 epithelial to mesenchymal transition,GO:0001839 neural plate morphogenesis,GO:0001843 neural tube closure,GO:0007399 nervous syst…	GO:0005515 protein binding,GO:0019955 cytokine binding,GO:0032403 protein complex binding,GO:0042803 protein homodimerization activity	GO:0005576 extracellular region,GO:0005615 extracellular space	72.6388	125.233	7.20954	29.5666	7.20954	10.7354	1.48906	0.574401			OK	OK
H200011867	H200011867	ENSG00000102104	NM_000330.3	6247	RS1	retinoschisin 1	GO:0007155 cell adhesion,GO:0007275 multicellular organismal development,GO:0007601 visual perception,GO:0010842 retina layer formation,GO:0016062 adaptation of rhodopsin mediated signaling	GO:0001786 phosphatidylserine binding,GO:0005546 phosphatidylinositol-4,5-bisphosphate binding,GO:0005547 phosphatidylinositol-3,4,5-trisphosphate binding,GO:0010314 phosphatidylinositol-5-phosphate binding,GO:0032266 phosphatidylinositol-3-phosphate binding,GO:0043325 phosphatidylinositol-3,4-bisphosphate binding,GO:0070273 phosphatidylinositol-4-phosphate binding,GO:0080025 phosphatidylinositol…	GO:0005615 extracellular space,GO:0019897 extrinsic component of plasma membrane	72.0996	115.882	6.67031	20.2149	6.67031	7.3399	1.10038	0.138006			OK	OK
H200016716	H200016716	ENSG00000102524	XM_005254029.3	10673	TNFSF13B	tumor necrosis factor superfamily member 13b	GO:0001782 B cell homeostasis,GO:0002636 positive regulation of germinal center formation,GO:0006955 immune response,GO:0007165 signal transduction,GO:0008283 cell proliferation,GO:0008284 positive regulation of cell proliferation,GO:0030890 positive regulation of B cell proliferation,GO:0031295 T cell costimulation,GO:0031296 B cell costimulation,GO:0033209 tumor necrosis factor-mediated signali…	GO:0005102 receptor binding,GO:0005125 cytokine activity,GO:0005164 tumor necrosis factor receptor binding,GO:0005515 protein binding	GO:0005576 extracellular region,GO:0005615 extracellular space,GO:0005737 cytoplasm,GO:0005886 plasma membrane,GO:0016021 integral component of membrane,GO:0048471 perinuclear region of cytoplasm	68.2855	107.112	2.85627	11.4455	2.85627	4.15578	1.45497	0.540987			OK	OK
H200002261	H200002261	ENSG00000115365	NM_001136575.1	10314	LANCL1	LanC like 1	GO:0007186 G-protein coupled receptor signaling pathway,GO:0008152 metabolic process	GO:0003824 catalytic activity,GO:0004930 G-protein coupled receptor activity,GO:0005515 protein binding,GO:0008270 zinc ion binding,GO:0017124 SH3 domain binding,GO:0043295 glutathione binding,GO:0050750 low-density lipoprotein particle receptor binding	GO:0005737 cytoplasm,GO:0005887 integral component of plasma membrane,GO:0070062 extracellular exosome	305.442	863.409	240.012	767.742	240.012	278.761	1.16145	0.215922			OK	OK
H300011545	H300011545	ENSG00000142185	NR_038257.1	7226	TRPM2	transient receptor potential cation channel subfamily M member 2	GO:0006816 calcium ion transport,GO:0008152 metabolic process,GO:0032024 positive regulation of insulin secretion,GO:0033194 response to hydroperoxide,GO:0034220 ion transmembrane transport,GO:0035725 sodium ion transmembrane transport,GO:0044849 estrous cycle,GO:0055085 transmembrane transport,GO:0070588 calcium ion transmembrane transport,GO:0071421 manganese ion transmembrane transport,GO:0098…	GO:0005262 calcium channel activity,GO:0005272 sodium channel activity,GO:0005384 manganese ion transmembrane transporter activity,GO:0047631 ADP-ribose diphosphatase activity	GO:0005622 intracellular,GO:0005886 plasma membrane,GO:0005887 integral component of plasma membrane,GO:0043005 neuron projection,GO:0043025 neuronal cell body	98.1976	175.637	32.7683	79.9705	32.7683	29.0367	0.886121	-0.174424			OK	OK
H200004104	H200004104	ENSG00000099365	NM_052874.4	112755	STX1B	syntaxin 1B	GO:0001956 positive regulation of neurotransmitter secretion,GO:0006886 intracellular protein transport,GO:0010468 regulation of gene expression,GO:0010807 regulation of synaptic vesicle priming,GO:0016081 synaptic vesicle docking,GO:0031629 synaptic vesicle fusion to presynaptic active zone membrane,GO:0048278 vesicle docking,GO:0061669 spontaneous neurotransmitter secretion,GO:2000463 positive …	GO:0000149 SNARE binding,GO:0005484 SNAP receptor activity,GO:0019901 protein kinase binding,GO:0019904 protein domain specific binding	GO:0005634 nucleus,GO:0005815 microtubule organizing center,GO:0005819 spindle,GO:0005829 cytosol,GO:0005886 plasma membrane,GO:0008021 synaptic vesicle,GO:0012505 endomembrane system,GO:0016020 membrane,GO:0016021 integral component of membrane,GO:0031201 SNARE complex	76.5318	122.902	11.1025	27.2354	11.1025	9.88896	0.890695	-0.166997			OK	OK
H300003775	H300003775	ENSG00000162728	XM_011509520.1	3765	KCNJ9	potassium voltage-gated channel subfamily J member 9	GO:0007268 synaptic transmission,GO:0010107 potassium ion import,GO:0034765 regulation of ion transmembrane transport	GO:0005242 inward rectifier potassium channel activity,GO:0005515 protein binding,GO:0015467 G-protein activated inward rectifier potassium channel activity	GO:0005886 plasma membrane,GO:0005887 integral component of plasma membrane	66.0057	104.308		8.6416		3.1377					OK	OK
H300005046	H300005046	ENSG00000273079	XM_005253351.2	2904	GRIN2B	glutamate ionotropic receptor NMDA type subunit 2B	GO:0000165 MAPK cascade,GO:0000186 activation of MAPKK activity,GO:0001662 behavioral fear response,GO:0001701 in utero embryonic development,GO:0001964 startle response,GO:0001967 suckling behavior,GO:0006810 transport,GO:0007173 epidermal growth factor receptor signaling pathway,GO:0007215 glutamate receptor signaling pathway,GO:0007264 small GTPase mediated signal transduction,GO:0007265 Ras p…	GO:0004972 NMDA glutamate receptor activity,GO:0005234 extracellular-glutamate-gated ion channel activity,GO:0005262 calcium channel activity,GO:0005515 protein binding,GO:0008270 zinc ion binding,GO:0016594 glycine binding	GO:0005886 plasma membrane,GO:0005887 integral component of plasma membrane,GO:0008021 synaptic vesicle,GO:0009986 cell surface,GO:0017146 NMDA selective glutamate receptor complex,GO:0030054 cell junction,GO:0043005 neuron projection,GO:0045211 postsynaptic membrane,GO:0097481 neuronal postsynaptic density	67.7985	106.926	2.36923	11.2593	2.36923	4.08818	1.72553	0.78704			OK	OK
H300008660	H300008660	ENSG00000180209	NM_013292.3	29895	MYLPF	myosin light chain, phosphorylatable, fast skeletal muscle	GO:0006936 muscle contraction,GO:0006955 immune response,GO:0007519 skeletal muscle tissue development	GO:0005509 calcium ion binding,GO:0008307 structural constituent of muscle	GO:0005765 lysosomal membrane,GO:0005829 cytosol,GO:0005859 muscle myosin complex	713.42	1697.91	647.991	1602.24	647.991	581.762	0.897795	-0.155542			OK	OK
H200004729	H200004729	ENSG00000102218	NM_006915.2	6102	RP2	retinitis pigmentosa 2 (X-linked recessive)	GO:0000902 cell morphogenesis,GO:0006457 protein folding,GO:0006892 post-Golgi vesicle-mediated transport,GO:0006996 organelle organization,GO:0007010 cytoskeleton organization,GO:0007023 post-chaperonin tubulin folding pathway,GO:0007601 visual perception,GO:0015031 protein transport,GO:0043547 positive regulation of GTPase activity	GO:0003779 actin binding,GO:0005096 GTPase activator activity,GO:0005515 protein binding,GO:0005525 GTP binding,GO:0051082 unfolded protein binding	GO:0005737 cytoplasm,GO:0005794 Golgi apparatus,GO:0005814 centriole,GO:0005886 plasma membrane,GO:0031410 cytoplasmic vesicle,GO:0036064 ciliary basal body,GO:0070062 extracellular exosome,GO:0072372 primary cilium,GO:1990075 periciliary membrane compartment	158.18	385.233	92.7511	289.566	92.7511	105.139	1.13356	0.180865			OK	OK
H300019532	H300019532	ENSG00000018236	XM_011537927.1	1272	CNTN1	contactin 1	GO:0007155 cell adhesion,GO:0007219 Notch signaling pathway,GO:0007411 axon guidance,GO:0010628 positive regulation of gene expression,GO:0010765 positive regulation of sodium ion transport,GO:0010976 positive regulation of neuron projection development,GO:0021549 cerebellum development,GO:0050731 positive regulation of peptidyl-tyrosine phosphorylation	GO:0001948 glycoprotein binding,GO:0030246 carbohydrate binding	GO:0005886 plasma membrane,GO:0016020 membrane,GO:0031225 anchored component of membrane,GO:0043209 myelin sheath,GO:0045121 membrane raft,GO:0070062 extracellular exosome	67.4827	107.557	2.05346	11.8905	2.05346	4.31736	2.10249	1.0721	*		OK	OK
H200001510	H200001510	ENSG00000128699	NM_001128150.1	94101	ORMDL1	ORMDL sphingolipid biosynthesis regulator 1	GO:0006672 ceramide metabolic process,GO:0090155 negative regulation of sphingolipid biosynthetic process	-	GO:0005789 endoplasmic reticulum membrane,GO:0016021 integral component of membrane	746.208	1586.49	680.778	1490.82	680.778	541.305	0.795127	-0.330743			OK	OK
H300001220	H300001220	ENSG00000184564	NM_032229.2	84189	SLITRK6	SLIT and NTRK like family member 6	GO:0001964 startle response,GO:0002088 lens development in camera-type eye,GO:0002093 auditory receptor cell morphogenesis,GO:0007409 axonogenesis,GO:0007416 synapse assembly,GO:0007601 visual perception,GO:0007605 sensory perception of sound,GO:0008344 adult locomotory behavior,GO:0021562 vestibulocochlear nerve development,GO:0031223 auditory behavior,GO:0035264 multicellular organism growth,GO…	-	GO:0005887 integral component of plasma membrane,GO:0009986 cell surface	64.5588	100.624									OK	OK
opHsV0400002447	opHsV0400002447	ENSG00000184194	NM_018969.5	54328	GPR173	G protein-coupled receptor 173	GO:0007165 signal transduction,GO:0007186 G-protein coupled receptor signaling pathway,GO:0097211 cellular response to gonadotropin-releasing hormone,GO:2001223 negative regulation of neuron migration	GO:0004930 G-protein coupled receptor activity,GO:0004968 gonadotropin-releasing hormone receptor activity	GO:0005886 plasma membrane,GO:0016021 integral component of membrane	93.8268	164.867	28.3975	69.2	28.3975	25.126	0.884797	-0.176582			OK	OK
H200003112	H200003112	ENSG00000184524	NM_016564.3	51286	CEND1	cell cycle exit and neuronal differentiation 1	GO:0007628 adult walking behavior,GO:0021686 cerebellar granular layer maturation,GO:0021702 cerebellar Purkinje cell differentiation,GO:0021933 radial glia guided migration of cerebellar granule cell,GO:0021941 negative regulation of cerebellar granule cell precursor proliferation	-	GO:0016021 integral component of membrane	109.406	212.324	43.977	116.657	43.977	42.3573	0.963169	-0.0541391			OK	OK
H200007513	H200007513	ENSG00000112297	XM_005266839.2	202	AIM1	absent in melanoma 1	GO:0008150 biological_process	GO:0003674 molecular_function,GO:0030246 carbohydrate binding	GO:0005575 cellular_component	84.0316	168.985	18.6023	73.3185	18.6023	26.6214	1.43108	0.517103			OK	OK
H300001680	H300001680	ENSG00000224011	-	-	AC111155.1	-	-	-	-	1702.55	4668.39	1637.12	4572.72	1637.12	1660.32	1.01417	0.0203038			OK	OK
DHsGV10002894	DHsGV10002894	ENSG00000254872	-	-	RP13-870H17.3	-	-	-	-	68.0838	104.537	2.65456	8.87012	2.65456	3.22067	1.21326	0.278892			OK	OK
DHsGV10001746	DHsGV10001746	-	-	-	-	-	-	-	-	67.0746	100.957	1.64536	5.29063	1.64536	1.92099	1.16752	0.223445			OK	OK
DHsGV10000906	DHsGV10000906	-	-	-	-	-	-	-	-	88.1218	155.152	22.6925	59.4858	22.6925	21.5988	0.951805	-0.0712621			OK	OK
DHsGV10004902	DHsGV10004902	-	-	-	-	-	-	-	-	66.659	100.782		5.11521		1.85729					OK	OK
DHsGV10001458	DHsGV10001458	-	-	-	-	-	-	-	-	92.0027	161.82	26.5734	66.1531	26.5734	24.0197	0.903899	-0.145767			OK	OK
H300004587	H300004587	ENSG00000213022	NM_012315.1	284366	KLK9	kallikrein related peptidase 9	GO:0006508 proteolysis	GO:0004252 serine-type endopeptidase activity	GO:0005576 extracellular region	120.761	228.803	55.3318	133.136	55.3318	48.3407	0.873653	-0.194868			OK	OK
H200018694	H200018694	ENSG00000136697	NM_032556.5	84639	IL1F10	interleukin 1 family member 10 (theta)	GO:0002437 inflammatory response to antigenic stimulus,GO:0019221 cytokine-mediated signaling pathway	GO:0005125 cytokine activity,GO:0005149 interleukin-1 receptor binding	GO:0005615 extracellular space	77.7148	128.297	12.2855	32.6302	12.2855	11.8478	0.964371	-0.0523398			OK	OK
opHsV0400001036	opHsV0400001036	ENSG00000188379	NM_000605.3	3440	IFNA2	interferon, alpha 2	GO:0002250 adaptive immune response,GO:0002286 T cell activation involved in immune response,GO:0002323 natural killer cell activation involved in immune response,GO:0006915 apoptotic process,GO:0006954 inflammatory response,GO:0006959 humoral immune response,GO:0007166 cell surface receptor signaling pathway,GO:0007267 cell-cell signaling,GO:0007596 blood coagulation,GO:0010629 negative regulati…	GO:0005125 cytokine activity,GO:0005132 type I interferon receptor binding,GO:0005515 protein binding	GO:0005576 extracellular region,GO:0005615 extracellular space	78.122	129.224	12.6928	33.5578	12.6928	12.1846	0.959963	-0.0589493			OK	OK
H200004859	H200004859	ENSG00000126218	NM_001312675.1	2159	F10	coagulation factor X	GO:0006465 signal peptide processing,GO:0006888 ER to Golgi vesicle-mediated transport,GO:0007596 blood coagulation,GO:0007597 blood coagulation, intrinsic pathway,GO:0007598 blood coagulation, extrinsic pathway,GO:0017187 peptidyl-glutamic acid carboxylation,GO:0030335 positive regulation of cell migration,GO:0043687 post-translational protein modification,GO:0044267 cellular protein metabolic p…	GO:0004252 serine-type endopeptidase activity,GO:0005509 calcium ion binding,GO:0005515 protein binding,GO:0005543 phospholipid binding	GO:0005576 extracellular region,GO:0005788 endoplasmic reticulum lumen,GO:0005796 Golgi lumen,GO:0005886 plasma membrane,GO:0031233 intrinsic component of external side of plasma membrane	85.6941	158.805	20.2648	63.1384	20.2648	22.9251	1.13128	0.17795			OK	OK
H300007751	H300007751	ENSG00000104760	NM_004467.3	2267	FGL1	fibrinogen like 1	-	-	GO:0005577 fibrinogen complex,GO:0070062 extracellular exosome	73.8042	130.271	8.37496	34.6039	8.37496	12.5644	1.50024	0.58519			OK	OK
H200009590	H200009590	ENSG00000154328	XM_005272383.1	252969	NEIL2	nei like DNA glycosylase 2	GO:0006281 DNA repair,GO:0006284 base-excision repair,GO:0006285 base-excision repair, AP site formation,GO:0006289 nucleotide-excision repair,GO:0045008 depyrimidination	GO:0003684 damaged DNA binding,GO:0003906 DNA-(apurinic or apyrimidinic site) lyase activity,GO:0005515 protein binding,GO:0008017 microtubule binding,GO:0008270 zinc ion binding,GO:0016799 hydrolase activity, hydrolyzing N-glycosyl compounds	GO:0005654 nucleoplasm,GO:0005737 cytoplasm,GO:0005876 spindle microtubule	289.898	890.724	224.469	795.058	224.469	288.679	1.28605	0.362951			OK	OK
opHsV0400000955	opHsV0400000955	ENSG00000181634	NM_005118.3	9966	TNFSF15	tumor necrosis factor superfamily member 15	GO:0006919 activation of cysteine-type endopeptidase activity involved in apoptotic process,GO:0006955 immune response,GO:0007165 signal transduction,GO:0007250 activation of NF-kappaB-inducing kinase activity,GO:0033209 tumor necrosis factor-mediated signaling pathway,GO:0042107 cytokine metabolic process	GO:0005102 receptor binding,GO:0005125 cytokine activity,GO:0005164 tumor necrosis factor receptor binding	GO:0005615 extracellular space,GO:0005622 intracellular,GO:0005886 plasma membrane,GO:0005887 integral component of plasma membrane,GO:0016021 integral component of membrane	70.6443	108.991	5.21504	13.3248	5.21504	4.83813	0.927726	-0.108229			OK	OK
H300018554	H300018554	ENSG00000085365	XM_011543727.1	9522	SCAMP1	secretory carrier membrane protein 1	GO:0006887 exocytosis,GO:0006892 post-Golgi vesicle-mediated transport,GO:0015031 protein transport	GO:0005515 protein binding	GO:0005654 nucleoplasm,GO:0005802 trans-Golgi network,GO:0016021 integral component of membrane,GO:0030054 cell junction,GO:0030136 clathrin-coated vesicle,GO:0030672 synaptic vesicle membrane,GO:0042589 zymogen granule membrane,GO:0043231 intracellular membrane-bounded organelle,GO:0055038 recycling endosome membrane	137.427	410.062	71.9981	314.395	71.9981	114.154	1.58552	0.664957			OK	OK
H200011710	H200011710	ENSG00000064651	NR_046207.1	6558	SLC12A2	solute carrier family 12 member 2	GO:0006810 transport,GO:0006811 ion transport,GO:0006813 potassium ion transport,GO:0006814 sodium ion transport,GO:0015696 ammonium transport,GO:0030321 transepithelial chloride transport,GO:0035264 multicellular organism growth,GO:0050910 detection of mechanical stimulus involved in sensory perception of sound,GO:0055085 transmembrane transport,GO:0060444 branching involved in mammary gland duc…	GO:0005515 protein binding,GO:0008511 sodium:potassium:chloride symporter activity,GO:0008519 ammonium transmembrane transporter activity	GO:0005886 plasma membrane,GO:0005887 integral component of plasma membrane,GO:0016020 membrane,GO:0016323 basolateral plasma membrane,GO:0016324 apical plasma membrane,GO:0070062 extracellular exosome,GO:1903561 extracellular vesicle	91.6969	143.944	26.2677	48.277	26.2677	17.529	0.667323	-0.583543			OK	OK
H200012888	H200012888	ENSG00000100191	NM_014227.2	6527	SLC5A4	solute carrier family 5 member 4	GO:0006814 sodium ion transport,GO:0008643 carbohydrate transport,GO:0055085 transmembrane transport	GO:0015293 symporter activity	GO:0016021 integral component of membrane	65.4447	99.4486									OK	OK
H200006439	H200006439	ENSG00000115486	NM_000821.6	2677	GGCX	gamma-glutamyl carboxylase	GO:0006464 cellular protein modification process,GO:0007596 blood coagulation,GO:0017187 peptidyl-glutamic acid carboxylation,GO:0043687 post-translational protein modification,GO:0044267 cellular protein metabolic process	GO:0008488 gamma-glutamyl carboxylase activity	GO:0005789 endoplasmic reticulum membrane,GO:0016020 membrane,GO:0016021 integral component of membrane	87.6548	151.237	22.2255	55.5701	22.2255	20.1771	0.907834	-0.1395			OK	OK
H200000718	H200000718	ENSG00000102119	NM_000117.2	2010	EMD	emerin	GO:0000278 mitotic cell cycle,GO:0006936 muscle contraction,GO:0007077 mitotic nuclear envelope disassembly,GO:0007084 mitotic nuclear envelope reassembly,GO:0007517 muscle organ development,GO:0035414 negative regulation of catenin import into nucleus,GO:0035914 skeletal muscle cell differentiation,GO:0046827 positive regulation of protein export from nucleus,GO:0048147 negative regulation of fi…	GO:0003779 actin binding,GO:0005515 protein binding,GO:0048487 beta-tubulin binding	GO:0005635 nuclear envelope,GO:0005637 nuclear inner membrane,GO:0005640 nuclear outer membrane,GO:0005783 endoplasmic reticulum,GO:0005874 microtubule,GO:0016020 membrane,GO:0016021 integral component of membrane,GO:0031965 nuclear membrane	539.825	1404.32	474.395	1308.65	474.395	475.163	1.00162	0.00233095			OK	OK
H200015609	H200015609	ENSG00000242950	NM_001130925.1	30816	ERVW-1	endogenous retrovirus group W member 1	GO:0006949 syncytium formation,GO:0009653 anatomical structure morphogenesis	-	GO:0005886 plasma membrane,GO:0016021 integral component of membrane,GO:0019031 viral envelope	72.0904	114.469	6.66111	18.8021	6.66111	6.8269	1.02489	0.0354677			OK	OK
H300012798	H300012798	ENSG00000166377	NM_198531.4	374868	ATP9B	ATPase phospholipid transporting 9B (putative)	GO:0006890 retrograde vesicle-mediated transport, Golgi to ER,GO:0006897 endocytosis,GO:0008152 metabolic process,GO:0045332 phospholipid translocation,GO:0072600 establishment of protein localization to Golgi	GO:0000287 magnesium ion binding,GO:0004012 phospholipid-translocating ATPase activity,GO:0005524 ATP binding	GO:0005768 endosome,GO:0005802 trans-Golgi network,GO:0005886 plasma membrane,GO:0016021 integral component of membrane,GO:0048471 perinuclear region of cytoplasm	78.7812	130.567	13.3519	34.8999	13.3519	12.6719	0.949071	-0.0754121			OK	OK
H300003390	H300003390	ENSG00000196131	NM_173856.2	317701	VN1R2	vomeronasal 1 receptor 2	GO:0007186 G-protein coupled receptor signaling pathway,GO:0019236 response to pheromone	GO:0016503 pheromone receptor activity	GO:0005886 plasma membrane,GO:0016021 integral component of membrane	70.6268	112.147	5.19748	16.4807	5.19748	5.984	1.15133	0.203298			OK	OK
H200015101	H200015101	ENSG00000164935	XM_005251075.1	81501	DCSTAMP	dendrocyte expressed seven transmembrane protein	GO:0030308 negative regulation of cell growth,GO:0030316 osteoclast differentiation,GO:0034241 positive regulation of macrophage fusion,GO:0036006 cellular response to macrophage colony-stimulating factor stimulus,GO:0043011 myeloid dendritic cell differentiation,GO:0045657 positive regulation of monocyte differentiation,GO:0045780 positive regulation of bone resorption,GO:0061025 membrane fusion…	GO:0005515 protein binding	GO:0005789 endoplasmic reticulum membrane,GO:0005887 integral component of plasma membrane,GO:0009986 cell surface,GO:0010008 endosome membrane,GO:0016021 integral component of membrane,GO:0030176 integral component of endoplasmic reticulum membrane,GO:0033116 endoplasmic reticulum-Golgi intermediate compartment membrane	71.4689	114.353	6.03959	18.6865	6.03959	6.78493	1.12341	0.167883			OK	OK
opHsV0400003374	opHsV0400003374	ENSG00000160781	NR_073610.1	79957	PAQR6	progestin and adipoQ receptor family member VI	GO:0043401 steroid hormone mediated signaling pathway,GO:0048545 response to steroid hormone	GO:0003707 steroid hormone receptor activity,GO:0005496 steroid binding	GO:0005886 plasma membrane,GO:0016021 integral component of membrane	69.4075	105.14	3.97821	9.47298	3.97821	3.43957	0.864603	-0.20989			OK	OK
H200013078	H200013078	ENSG00000141873	NM_144564.4	29985	SLC39A3	solute carrier family 39 member 3	GO:0000902 cell morphogenesis,GO:0001701 in utero embryonic development,GO:0043029 T cell homeostasis,GO:0048701 embryonic cranial skeleton morphogenesis,GO:0055085 transmembrane transport,GO:0060173 limb development,GO:0071577 zinc II ion transmembrane transport	GO:0005385 zinc ion transmembrane transporter activity	GO:0005886 plasma membrane,GO:0016021 integral component of membrane	301.965	630.997	236.536	535.331	236.536	194.375	0.821755	-0.28322			OK	OK
H200018087	H200018087	ENSG00000101542	NM_031891.2	28316	CDH20	cadherin 20	GO:0007156 homophilic cell adhesion via plasma membrane adhesion molecules	GO:0005509 calcium ion binding	GO:0005886 plasma membrane,GO:0016021 integral component of membrane	68.707	99.0495	3.27774		3.27774						OK	OK
H300000384	H300000384	ENSG00000091592	NM_001162371.2	728392	LOC728392	uncharacterized LOC728392	-	-	-	147.596	472.086	82.167	376.419	82.167	136.675	1.66338	0.734119			OK	OK
H300003377	H300003377	ENSG00000233426	-	339799	EIF3FP3	eukaryotic translation initiation factor 3, subunit F pseudogene 3	-	-	-	2185.7	5755.8	2120.27	5660.13	2120.27	2055.15	0.969287	-0.0450042			OK	OK
DHsGV10005100	DHsGV10005100	-	NG_008337.2	7148	TNXB	tenascin XB	GO:0006631 fatty acid metabolic process,GO:0006641 triglyceride metabolic process,GO:0007155 cell adhesion,GO:0007160 cell-matrix adhesion,GO:0016337 single organismal cell-cell adhesion,GO:0030036 actin cytoskeleton organization,GO:0030199 collagen fibril organization,GO:0032963 collagen metabolic process,GO:0043206 extracellular fibril organization,GO:0043506 regulation of JUN kinase activity,G…	GO:0005178 integrin binding,GO:0005515 protein binding,GO:0005518 collagen binding,GO:0008201 heparin binding	GO:0005578 proteinaceous extracellular matrix,GO:0005583 fibrillar collagen trimer,GO:0005615 extracellular space,GO:0005622 intracellular,GO:0031012 extracellular matrix,GO:0070062 extracellular exosome	76.462	121.526	11.0328	25.8598	11.0328	9.38951	0.851056	-0.232674			OK	OK
DHsGV10000771	DHsGV10000771	-	-	-	-	-	-	-	-	124.308	234.628	58.8789	138.962	58.8789	50.4559	0.856944	-0.222727			OK	OK
DHsGV10000428	DHsGV10000428	-	-	-	-	-	-	-	-	69.6794	104.783	4.25016	9.11621	4.25016	3.31003	0.778801	-0.360673			OK	OK
DHsGV10003230	DHsGV10003230	-	-	-	-	-	-	-	-	66.7823	98.4839									OK	OK
H200000491	H200000491	ENSG00000122862	NR_036430.1	5552	SRGN	serglycin	GO:0002576 platelet degranulation,GO:0007596 blood coagulation,GO:0008626 granzyme-mediated apoptotic signaling pathway,GO:0016485 protein processing,GO:0030168 platelet activation,GO:0030502 negative regulation of bone mineralization,GO:0031214 biomineral tissue development,GO:0033364 mast cell secretory granule organization,GO:0033368 protease localization to mast cell secretory granule,GO:0033…	GO:0005515 protein binding,GO:0005518 collagen binding	GO:0000139 Golgi membrane,GO:0005576 extracellular region,GO:0005615 extracellular space,GO:0005794 Golgi apparatus,GO:0031093 platelet alpha granule lumen,GO:0042588 zymogen granule,GO:0042629 mast cell granule	67.3424	97.1918	1.91313		1.91313						OK	OK
H200017835	H200017835	ENSG00000147896	NM_020124.2	56832	IFNK	interferon, kappa	GO:0002250 adaptive immune response,GO:0002286 T cell activation involved in immune response,GO:0002323 natural killer cell activation involved in immune response,GO:0006355 regulation of transcription, DNA-templated,GO:0006959 humoral immune response,GO:0008285 negative regulation of cell proliferation,GO:0009615 response to virus,GO:0019221 cytokine-mediated signaling pathway,GO:0030101 natural…	GO:0005125 cytokine activity,GO:0005132 type I interferon receptor binding	GO:0005576 extracellular region,GO:0005615 extracellular space	69.8937	110.345	4.46441	14.6779	4.46441	5.32942	1.19376	0.255508			OK	OK
H200007332	H200007332	ENSG00000163217	NM_014482.1	27302	BMP10	bone morphogenetic protein 10	GO:0007155 cell adhesion,GO:0007512 adult heart development,GO:0010596 negative regulation of endothelial cell migration,GO:0010613 positive regulation of cardiac muscle hypertrophy,GO:0010614 negative regulation of cardiac muscle hypertrophy,GO:0010862 positive regulation of pathway-restricted SMAD protein phosphorylation,GO:0030198 extracellular matrix organization,GO:0030308 negative regulatio…	GO:0005125 cytokine activity,GO:0005160 transforming growth factor beta receptor binding,GO:0005179 hormone activity,GO:0005515 protein binding,GO:0008083 growth factor activity,GO:0031433 telethonin binding,GO:0033612 receptor serine/threonine kinase binding	GO:0005576 extracellular region,GO:0005615 extracellular space,GO:0005737 cytoplasm,GO:0009986 cell surface,GO:0030018 Z disc	70.0002	108.375	4.57095	12.7082	4.57095	4.61424	1.00947	0.0136023			OK	OK
H300000358	H300000358	ENSG00000145808	NM_133638.3	171019	ADAMTS19	ADAM metallopeptidase with thrombospondin type 1 motif 19	GO:0006508 proteolysis	GO:0004222 metalloendopeptidase activity,GO:0008270 zinc ion binding	GO:0005578 proteinaceous extracellular matrix	90.6301	183.101	25.2008	87.434	25.2008	31.7466	1.25975	0.333134			OK	OK
H300020718	H300020718	ENSG00000188770	XM_011509406.1	26254	OPTC	opticin	GO:0016525 negative regulation of angiogenesis	GO:0005201 extracellular matrix structural constituent	GO:0005578 proteinaceous extracellular matrix	74.9446	120.282	9.51529	24.6149	9.51529	8.9375	0.939278	-0.0903759			OK	OK
H300002099	H300002099	ENSG00000130822	NM_001039582.3	139728	PNCK	pregnancy up-regulated nonubiquitous CaM kinase	GO:0006468 protein phosphorylation	GO:0004683 calmodulin-dependent protein kinase activity,GO:0005516 calmodulin binding,GO:0005524 ATP binding	GO:0005634 nucleus,GO:0005737 cytoplasm	181.884	352.4	116.455	256.733	116.455	93.2179	0.800463	-0.321093			OK	OK
opHsV0400000919	opHsV0400000919	ENSG00000174963	NM_001168379.1	84107	ZIC4	Zic family member 4	-	GO:0003677 DNA binding,GO:0046872 metal ion binding	GO:0005634 nucleus	69.3511	105.858	3.92184	10.1916	3.92184	3.70051	0.943564	-0.0838077			OK	OK
opHsV0400005343	opHsV0400005343	ENSG00000177575	XM_005253529.3	9332	CD163	CD163 molecule	GO:0006898 receptor-mediated endocytosis,GO:0006953 acute-phase response	GO:0005044 scavenger receptor activity,GO:0005515 protein binding	GO:0005576 extracellular region,GO:0005886 plasma membrane,GO:0005887 integral component of plasma membrane,GO:0030666 endocytic vesicle membrane	66.5011	95.58									OK	OK
H200007330	H200007330	ENSG00000115607	NM_003853.3	8807	IL18RAP	interleukin 18 receptor accessory protein	GO:0006954 inflammatory response,GO:0006955 immune response,GO:0007166 cell surface receptor signaling pathway,GO:0070301 cellular response to hydrogen peroxide,GO:0071345 cellular response to cytokine stimulus	GO:0004872 receptor activity	GO:0016021 integral component of membrane	65.7781	98.6358									OK	OK
opHsV0400002780	opHsV0400002780	ENSG00000183873	NM_001099405.1	6331	SCN5A	sodium voltage-gated channel alpha subunit 5	GO:0002027 regulation of heart rate,GO:0003231 cardiac ventricle development,GO:0003360 brainstem development,GO:0006814 sodium ion transport,GO:0007411 axon guidance,GO:0010765 positive regulation of sodium ion transport,GO:0014894 response to denervation involved in regulation of muscle adaptation,GO:0019228 neuronal action potential,GO:0021537 telencephalon development,GO:0021549 cerebellum de…	GO:0005248 voltage-gated sodium channel activity,GO:0005515 protein binding,GO:0005516 calmodulin binding,GO:0017134 fibroblast growth factor binding,GO:0019899 enzyme binding,GO:0019901 protein kinase binding,GO:0019904 protein domain specific binding,GO:0030506 ankyrin binding,GO:0031625 ubiquitin protein ligase binding,GO:0044325 ion channel binding,GO:0050998 nitric-oxide synthase binding,GO:…	GO:0001518 voltage-gated sodium channel complex,GO:0005622 intracellular,GO:0005783 endoplasmic reticulum,GO:0005886 plasma membrane,GO:0005901 caveola,GO:0009986 cell surface,GO:0014704 intercalated disc,GO:0016021 integral component of membrane,GO:0016328 lateral plasma membrane,GO:0030018 Z disc,GO:0030315 T-tubule,GO:0042383 sarcolemma	124.064	243.34	58.635	147.673	58.635	53.6189	0.914453	-0.129019			OK	OK
H300013810	H300013810	-	NG_012116.1	5506	PPP1R3A	protein phosphatase 1 regulatory subunit 3A	GO:0005977 glycogen metabolic process	-	GO:0016021 integral component of membrane	65.2994	94.78									OK	OK
H300004878	H300004878	ENSG00000132259	XM_011519899.1	1262	CNGA4	cyclic nucleotide gated channel alpha 4	GO:0006996 organelle organization,GO:0007608 sensory perception of smell,GO:0042391 regulation of membrane potential,GO:0050896 response to stimulus,GO:0051290 protein heterotetramerization,GO:0071805 potassium ion transmembrane transport,GO:0098655 cation transmembrane transport	GO:0005222 intracellular cAMP activated cation channel activity,GO:0005223 intracellular cGMP activated cation channel activity,GO:0005249 voltage-gated potassium channel activity,GO:0030552 cAMP binding,GO:0030553 cGMP binding	GO:0000139 Golgi membrane,GO:0017071 intracellular cyclic nucleotide activated cation channel complex,GO:0030660 Golgi-associated vesicle membrane,GO:0043204 perikaryon,GO:0060170 ciliary membrane	67.0015	98.3016	1.57226		1.57226						OK	OK
H200010547	H200010547	ENSG00000040731	NM_006727.4	1008	CDH10	cadherin 10	GO:0007156 homophilic cell adhesion via plasma membrane adhesion molecules,GO:0016337 single organismal cell-cell adhesion,GO:0034329 cell junction assembly,GO:0034332 adherens junction organization,GO:0045216 cell-cell junction organization	GO:0005509 calcium ion binding	GO:0005886 plasma membrane,GO:0016021 integral component of membrane	66.4539	97.9368									OK	OK
opHsV0400000198	opHsV0400000198	ENSG00000006788	NM_003802.2	8735	MYH13	myosin, heavy chain 13, skeletal muscle	GO:0006936 muscle contraction,GO:0008152 metabolic process	GO:0000146 microfilament motor activity,GO:0003779 actin binding,GO:0005516 calmodulin binding,GO:0005524 ATP binding	GO:0005859 muscle myosin complex,GO:0030016 myofibril,GO:0032982 myosin filament,GO:0070062 extracellular exosome	72.4287	107.984	6.99946	12.317	6.99946	4.47221	0.638936	-0.646257			OK	OK
opHsV0400001469	opHsV0400001469	ENSG00000182885	XM_011522955.1	222487	ADGRG3	adhesion G protein-coupled receptor G3	GO:0007166 cell surface receptor signaling pathway,GO:0007186 G-protein coupled receptor signaling pathway,GO:0030183 B cell differentiation,GO:0030334 regulation of cell migration,GO:0032792 negative regulation of CREB transcription factor activity,GO:1901223 negative regulation of NIK/NF-kappaB signaling	GO:0004930 G-protein coupled receptor activity	GO:0005886 plasma membrane,GO:0016021 integral component of membrane	73.7178	116.226	8.28848	20.5589	8.28848	7.46479	0.900621	-0.151008			OK	OK
H300002010	H300002010	ENSG00000176435	NM_175060.2	161198	CLEC14A	C-type lectin domain family 14 member A	-	GO:0030246 carbohydrate binding	GO:0016021 integral component of membrane,GO:0070062 extracellular exosome	68.5391	109.456	3.10983	13.7895	3.10983	5.00685	1.61001	0.687071			OK	OK
H200016537	H200016537	ENSG00000149654	NM_021248.2	64405	CDH22	cadherin 22	GO:0007156 homophilic cell adhesion via plasma membrane adhesion molecules,GO:0016339 calcium-dependent cell-cell adhesion via plasma membrane cell adhesion molecules	GO:0005509 calcium ion binding	GO:0005886 plasma membrane,GO:0016021 integral component of membrane	66.6766	102.926		7.25926		2.63578					OK	OK
H200001172	H200001172	ENSG00000162706	NM_001127173.1	57863	CADM3	cell adhesion molecule 3	GO:0007156 homophilic cell adhesion via plasma membrane adhesion molecules,GO:0007157 heterophilic cell-cell adhesion via plasma membrane cell adhesion molecules,GO:0008037 cell recognition,GO:0008104 protein localization,GO:0034329 cell junction assembly,GO:0034332 adherens junction organization,GO:0045216 cell-cell junction organization	GO:0004872 receptor activity,GO:0005102 receptor binding,GO:0042803 protein homodimerization activity,GO:0050839 cell adhesion molecule binding	GO:0005886 plasma membrane,GO:0005887 integral component of plasma membrane,GO:0005911 cell-cell junction,GO:0005913 cell-cell adherens junction	83.1783	139.16	17.749	43.4937	17.749	15.7922	0.889753	-0.168523			OK	OK
H200015569	H200015569	ENSG00000166523	NM_014358.3	26253	CLEC4E	C-type lectin domain family 4 member E	GO:0002223 stimulatory C-type lectin receptor signaling pathway,GO:0002292 T cell differentiation involved in immune response,GO:0038094 Fc-gamma receptor signaling pathway,GO:0042742 defense response to bacterium,GO:0045087 innate immune response,GO:0050715 positive regulation of cytokine secretion	GO:0004872 receptor activity,GO:0030246 carbohydrate binding	GO:0005886 plasma membrane,GO:0016021 integral component of membrane	65.3742	97.6064									OK	OK
H200004892	H200004892	-	NM_012276.4	23547	LILRA4	leukocyte immunoglobulin like receptor A4	GO:0002250 adaptive immune response	GO:0005515 protein binding	GO:0016021 integral component of membrane	75.5064	128.803	10.0771	33.136	10.0771	12.0314	1.19394	0.255732			OK	OK
DHsGV10000104	DHsGV10000104	-	-	-	-	-	-	-	-	66.8169	98.5192									OK	OK
DHsGV10004898	DHsGV10004898	ENSG00000233542	XR_946822.1	105378589	LOC105378589	uncharacterized LOC105378589	-	-	-	83.8483	138.093	18.419	42.4262	18.419	15.4047	0.836345	-0.25783			OK	OK
DHsGV10003488	DHsGV10003488	ENSG00000204934	NR_027040.1	401431	ATP6V0E2-AS1	ATP6V0E2 antisense RNA 1	-	-	-	87.7287	148.422	22.2994	52.7553	22.2994	19.1551	0.858993	-0.219282			OK	OK
DHsGV10004047	DHsGV10004047	ENSG00000271437	-	-	RP11-295B17.6	-	-	-	-	87.9831	144.562	22.5538	48.8957	22.5538	17.7537	0.787168	-0.345257			OK	OK
DHsGV10000715	DHsGV10000715	-	-	-	-	-	-	-	-	94.2733	161.511	28.8441	65.8443	28.8441	23.9076	0.828856	-0.270807			OK	OK
DHsGV10001428	DHsGV10001428	-	-	-	-	-	-	-	-	77.1321	116.272	11.7028	20.6051	11.7028	7.48155	0.639296	-0.645444			OK	OK
DHsGV10002082	DHsGV10002082	ENSG00000172936	NG_023225.1	4615	MYD88	myeloid differentiation primary response 88	GO:0002224 toll-like receptor signaling pathway,GO:0002755 MyD88-dependent toll-like receptor signaling pathway,GO:0006954 inflammatory response,GO:0007165 signal transduction,GO:0007166 cell surface receptor signaling pathway,GO:0032481 positive regulation of type I interferon production,GO:0032740 positive regulation of interleukin-17 production,GO:0032747 positive regulation of interleukin-23 …	GO:0005123 death receptor binding,GO:0005515 protein binding,GO:0042802 identical protein binding,GO:0070976 TIR domain binding	GO:0005829 cytosol,GO:0005886 plasma membrane,GO:0010008 endosome membrane	71.3682	108.225	5.93891	12.5583	5.93891	4.55981	0.767785	-0.381226			OK	OK
opHsV0400000303	opHsV0400000303	ENSG00000070770	XM_005255801.2	1459	CSNK2A2	casein kinase 2 alpha 2	GO:0000278 mitotic cell cycle,GO:0006351 transcription, DNA-templated,GO:0006355 regulation of transcription, DNA-templated,GO:0006468 protein phosphorylation,GO:0006915 apoptotic process,GO:0007411 axon guidance,GO:0016055 Wnt signaling pathway,GO:0071174 mitotic spindle checkpoint,GO:1903146 regulation of mitophagy,GO:1903955 positive regulation of protein targeting to mitochondrion	GO:0004674 protein serine/threonine kinase activity,GO:0005515 protein binding,GO:0005524 ATP binding,GO:0047485 protein N-terminus binding	GO:0005634 nucleus,GO:0005829 cytosol,GO:0031519 PcG protein complex	185.233	464.187	119.804	368.52	119.804	133.807	1.11688	0.159481			OK	OK
opHsV0400000305	opHsV0400000305	ENSG00000011600	NR_033390.1	7305	TYROBP	TYRO protein tyrosine kinase binding protein	GO:0002281 macrophage activation involved in immune response,GO:0002283 neutrophil activation involved in immune response,GO:0006968 cellular defense response,GO:0007165 signal transduction,GO:0007229 integrin-mediated signaling pathway,GO:0007411 axon guidance,GO:0035556 intracellular signal transduction,GO:0045087 innate immune response,GO:0050776 regulation of immune response,GO:2001204 regula…	GO:0005057 receptor signaling protein activity,GO:0005102 receptor binding,GO:0005515 protein binding,GO:0042802 identical protein binding	GO:0005622 intracellular,GO:0005886 plasma membrane,GO:0005887 integral component of plasma membrane,GO:0009986 cell surface	68.5787	117.246	3.14947	21.5795	3.14947	7.83536	2.48783	1.31489	*		OK	OK
H300007085	H300007085	ENSG00000007520	NM_001001410.2	115939	TSR3	TSR3, 20S rRNA accumulation, homolog (S. cerevisiae)	GO:0030490 maturation of SSU-rRNA	-	-	286.874	787.654	221.444	691.987	221.444	251.255	1.13462	0.182212			OK	OK
H200001946	H200001946	ENSG00000141504	XM_005256432.1	112483	SAT2	spermidine/spermine N1-acetyltransferase family member 2	GO:0009447 putrescine catabolic process,GO:0032918 spermidine acetylation,GO:0032919 spermine acetylation,GO:0032920 putrescine acetylation,GO:0046204 nor-spermidine metabolic process	GO:0004145 diamine N-acetyltransferase activity	GO:0005737 cytoplasm,GO:0070062 extracellular exosome	149.267	386.068	83.8374	290.402	83.8374	105.443	1.2577	0.330792			OK	OK
H200019967	H200019967	ENSG00000140993	NM_033208.3	91151	TIGD7	tigger transposable element derived 7	-	GO:0003677 DNA binding,GO:0005515 protein binding	GO:0005634 nucleus	68.2947	110.857	2.86547	15.1905	2.86547	5.51556	1.92484	0.944738			OK	OK
H200003682	H200003682	ENSG00000136379	NM_021214.1	58489	ABHD17C	abhydrolase domain containing 17C	GO:0008152 metabolic process	GO:0016787 hydrolase activity	-	81.8245	152.428	16.3952	56.7611	16.3952	20.6095	1.25704	0.330035			OK	OK
H200002828	H200002828	ENSG00000136099	NM_032949.2	5100	PCDH8	protocadherin 8	GO:0001756 somitogenesis,GO:0007156 homophilic cell adhesion via plasma membrane adhesion molecules,GO:0007267 cell-cell signaling,GO:0007268 synaptic transmission,GO:0016331 morphogenesis of embryonic epithelium	GO:0005509 calcium ion binding	GO:0005886 plasma membrane,GO:0005887 integral component of plasma membrane,GO:0030054 cell junction,GO:0030425 dendrite,GO:0042734 presynaptic membrane,GO:0045211 postsynaptic membrane	70.3327	109.747	4.90344	14.0807	4.90344	5.11261	1.04266	0.0602646			OK	OK
H200003283	H200003283	ENSG00000131368	NM_022497.4	64432	MRPS25	mitochondrial ribosomal protein S25	GO:0006996 organelle organization,GO:0032543 mitochondrial translation,GO:0070124 mitochondrial translational initiation,GO:0070125 mitochondrial translational elongation,GO:0070126 mitochondrial translational termination	GO:0003735 structural constituent of ribosome	GO:0005739 mitochondrion,GO:0005743 mitochondrial inner membrane,GO:0005840 ribosome	88.7759	167.189	23.3466	71.5227	23.3466	25.9694	1.11234	0.153597			OK	OK
H200011382	H200011382	ENSG00000130748	NM_017854.1	54958	TMEM160	transmembrane protein 160	-	-	GO:0005739 mitochondrion,GO:0016021 integral component of membrane	991.211	2750.11	925.781	2654.44	925.781	963.809	1.04108	0.0580754			OK	OK
H200018778	H200018778	ENSG00000244694	XM_011514641.1	442213	PTCHD4	patched domain containing 4	GO:0007165 signal transduction,GO:0008150 biological_process	GO:0003674 molecular_function,GO:0008158 hedgehog receptor activity	GO:0005575 cellular_component,GO:0016021 integral component of membrane	71.1263	117.203	5.69706	21.5365	5.69706	7.81975	1.37259	0.456905			OK	OK
H200005117	H200005117	ENSG00000124380	NR_037862.1	11017	SNRNP27	small nuclear ribonucleoprotein, U4/U6.U5 27kDa subunit	GO:0000398 mRNA splicing, via spliceosome,GO:0008150 biological_process,GO:0008380 RNA splicing,GO:0010467 gene expression	GO:0003676 nucleic acid binding,GO:0005515 protein binding	GO:0005575 cellular_component,GO:0005654 nucleoplasm,GO:0071011 precatalytic spliceosome	443.511	1209.27	378.082	1113.6	378.082	404.34	1.06945	0.096869			OK	OK
H200017262	H200017262	ENSG00000124733	NM_001318943.1	4201	MEA1	male-enhanced antigen 1	GO:0007283 spermatogenesis,GO:0008584 male gonad development,GO:0030154 cell differentiation	GO:0005515 protein binding	GO:0005737 cytoplasm	792.208	2333.22	726.778	2237.55	726.778	812.437	1.11786	0.160741			OK	OK
H200011008	H200011008	ENSG00000166796	NM_017448.3	3948	LDHC	lactate dehydrogenase C	GO:0005975 carbohydrate metabolic process,GO:0006090 pyruvate metabolic process,GO:0006754 ATP biosynthetic process,GO:0019244 lactate biosynthetic process from pyruvate,GO:0019516 lactate oxidation,GO:0030317 sperm motility,GO:0044237 cellular metabolic process,GO:0044281 small molecule metabolic process	GO:0004459 L-lactate dehydrogenase activity	GO:0005634 nucleus,GO:0005829 cytosol,GO:0031514 motile cilium,GO:0070062 extracellular exosome	145.514	279.737	80.0847	184.07	80.0847	66.8346	0.834548	-0.260933			OK	OK
H200007413	H200007413	ENSG00000155087	NM_024410.3	4956	ODF1	outer dense fiber of sperm tails 1	GO:0007275 multicellular organismal development,GO:0007283 spermatogenesis,GO:0030154 cell differentiation	GO:0005515 protein binding,GO:0019904 protein domain specific binding	GO:0001520 outer dense fiber,GO:0005634 nucleus	69.7751	106.419	4.34582	10.7523	4.34582	3.90408	0.898351	-0.154649			OK	OK
H200019375	H200019375	ENSG00000147536	XM_005273659.2	84296	GINS4	GINS complex subunit 4 (Sld5 homolog)	GO:0000278 mitotic cell cycle,GO:0000727 double-strand break repair via break-induced replication,GO:0001833 inner cell mass cell proliferation,GO:0006270 DNA replication initiation,GO:0006271 DNA strand elongation involved in DNA replication,GO:0032508 DNA duplex unwinding	GO:0005515 protein binding,GO:0043138 3'-5' DNA helicase activity	GO:0000811 GINS complex,GO:0005654 nucleoplasm,GO:0005737 cytoplasm,GO:0031298 replication fork protection complex	546.486	1438.6	481.056	1342.93	481.056	487.608	1.01362	0.0195155			OK	OK
H200009673	H200009673	ENSG00000146830	XM_011516478.1	64599	GIGYF1	GRB10 interacting GYF protein 1	GO:0048009 insulin-like growth factor receptor signaling pathway	-	-	73.9579	124.881	8.52866	29.2147	8.52866	10.6076	1.24376	0.314712			OK	OK
H300006129	H300006129	ENSG00000144848	NM_001278712.1	64422	ATG3	autophagy related 3	GO:0000045 autophagosome assembly,GO:0000422 mitophagy,GO:0006464 cellular protein modification process,GO:0006612 protein targeting to membrane,GO:0016236 macroautophagy,GO:0016567 protein ubiquitination,GO:0043653 mitochondrial fragmentation involved in apoptotic process,GO:0044804 nucleophagy,GO:1902017 regulation of cilium assembly	GO:0005515 protein binding,GO:0016874 ligase activity,GO:0019776 Atg8 ligase activity,GO:0019777 Atg12 transferase activity,GO:0019787 ubiquitin-like protein transferase activity,GO:0019899 enzyme binding	GO:0000153 cytoplasmic ubiquitin ligase complex,GO:0005829 cytosol	562.054	1643.32	496.625	1547.65	496.625	561.941	1.13152	0.178262			OK	OK
H300008537	H300008537	ENSG00000179148	NM_001165960.1	59344	ALOXE3	arachidonate lipoxygenase 3	GO:0006665 sphingolipid metabolic process,GO:0019233 sensory perception of pain,GO:0019369 arachidonic acid metabolic process,GO:0019372 lipoxygenase pathway,GO:0035357 peroxisome proliferator activated receptor signaling pathway,GO:0043651 linoleic acid metabolic process,GO:0045444 fat cell differentiation,GO:0046513 ceramide biosynthetic process,GO:0051122 hepoxilin biosynthetic process,GO:0055…	GO:0005506 iron ion binding,GO:0005515 protein binding,GO:0016702 oxidoreductase activity, acting on single donors with incorporation of molecular oxygen, incorporation of two atoms of oxygen,GO:0016829 lyase activity,GO:0051120 hepoxilin A3 synthase activity	GO:0005737 cytoplasm	74.9312	127.899	9.50191	32.2321	9.50191	11.7032	1.23167	0.300619			OK	OK
H200013743	H200013743	ENSG00000148082	NM_016848.5	53358	SHC3	SHC (Src homology 2 domain containing) transforming protein 3	GO:0000165 MAPK cascade,GO:0000186 activation of MAPKK activity,GO:0007169 transmembrane receptor protein tyrosine kinase signaling pathway,GO:0007173 epidermal growth factor receptor signaling pathway,GO:0007264 small GTPase mediated signal transduction,GO:0007265 Ras protein signal transduction,GO:0007411 axon guidance,GO:0007417 central nervous system development,GO:0007611 learning or memory,…	GO:0004871 signal transducer activity,GO:0005515 protein binding,GO:0030971 receptor tyrosine kinase binding	GO:0005575 cellular_component,GO:0005829 cytosol,GO:0005886 plasma membrane	106.26	191.026	40.8304	95.3594	40.8304	34.6243	0.848002	-0.23786			OK	OK
H300020257	H300020257	ENSG00000143952	NM_001005739.1	51542	VPS54	VPS54, GARP complex subunit	GO:0006896 Golgi to vacuole transport,GO:0015031 protein transport,GO:0040007 growth,GO:0042147 retrograde transport, endosome to Golgi,GO:0048873 homeostasis of number of cells within a tissue,GO:0050881 musculoskeletal movement,GO:0060052 neurofilament cytoskeleton organization	GO:0005515 protein binding,GO:0019905 syntaxin binding	GO:0000938 GARP complex,GO:0005794 Golgi apparatus,GO:0005802 trans-Golgi network,GO:0048471 perinuclear region of cytoplasm	92.762	189.331	27.3328	93.6641	27.3328	34.0088	1.24425	0.315275			OK	OK
H200017356	H200017356	ENSG00000141506	XM_011523778.1	23533	PIK3R5	phosphoinositide-3-kinase regulatory subunit 5	GO:0006644 phospholipid metabolic process,GO:0006661 phosphatidylinositol biosynthetic process,GO:0007186 G-protein coupled receptor signaling pathway,GO:0007596 blood coagulation,GO:0014065 phosphatidylinositol 3-kinase signaling,GO:0030168 platelet activation,GO:0043406 positive regulation of MAP kinase activity,GO:0043551 regulation of phosphatidylinositol 3-kinase activity,GO:0044281 small mo…	GO:0031683 G-protein beta/gamma-subunit complex binding,GO:0046935 1-phosphatidylinositol-3-kinase regulator activity	GO:0005634 nucleus,GO:0005737 cytoplasm,GO:0005829 cytosol,GO:0005886 plasma membrane,GO:0005944 phosphatidylinositol 3-kinase complex, class IB,GO:0016020 membrane	79.0969	147.998	13.6677	52.3309	13.6677	19.001	1.39021	0.475306			OK	OK
opHsV0400003631	opHsV0400003631	ENSG00000177613	NM_015235.2	23283	CSTF2T	cleavage stimulation factor, 3' pre-RNA, subunit 2, tau variant	GO:0098789 pre-mRNA cleavage required for polyadenylation	GO:0000166 nucleotide binding,GO:0003729 mRNA binding,GO:0005515 protein binding,GO:0044822 poly(A) RNA binding	GO:0005622 intracellular,GO:0005847 mRNA cleavage and polyadenylation specificity factor complex	135.583	277.054	70.1534	181.388	70.1534	65.8606	0.938807	-0.0910995			OK	OK
H200013302	H200013302	ENSG00000138735	NM_033430.2	8654	PDE5A	phosphodiesterase 5A	GO:0007165 signal transduction,GO:0007596 blood coagulation,GO:0010613 positive regulation of cardiac muscle hypertrophy,GO:0030823 regulation of cGMP metabolic process,GO:0042130 negative regulation of T cell proliferation,GO:0043406 positive regulation of MAP kinase activity,GO:0046069 cGMP catabolic process,GO:0055118 negative regulation of cardiac muscle contraction,GO:0055119 relaxation of c…	GO:0004114 3',5'-cyclic-nucleotide phosphodiesterase activity,GO:0030553 cGMP binding,GO:0046872 metal ion binding,GO:0047555 3',5'-cyclic-GMP phosphodiesterase activity	GO:0005575 cellular_component,GO:0005829 cytosol	82.8675	157.335	17.4382	61.668	17.4382	22.3912	1.28403	0.360677			OK	OK
H200000565	H200000565	ENSG00000149021	NM_003357.4	7356	SCGB1A1	secretoglobin family 1A member 1	GO:0000122 negative regulation of transcription from RNA polymerase II promoter,GO:0007165 signal transduction,GO:0007565 female pregnancy,GO:0007566 embryo implantation,GO:0009410 response to xenobiotic stimulus,GO:0010193 response to ozone,GO:0032496 response to lipopolysaccharide,GO:0032689 negative regulation of interferon-gamma production,GO:0032696 negative regulation of interleukin-13 prod…	GO:0005515 protein binding,GO:0019834 phospholipase A2 inhibitor activity,GO:0097160 polychlorinated biphenyl binding	GO:0005615 extracellular space,GO:0005635 nuclear envelope,GO:0005791 rough endoplasmic reticulum,GO:0030141 secretory granule,GO:0070062 extracellular exosome	73.7825	123.126	8.35322	27.4589	8.35322	9.97013	1.19357	0.255281			OK	OK
H200010214	H200010214	ENSG00000259207	NM_000212.2	3690	ITGB3	integrin subunit beta 3	GO:0001934 positive regulation of protein phosphorylation,GO:0001938 positive regulation of endothelial cell proliferation,GO:0002576 platelet degranulation,GO:0006457 protein folding,GO:0007044 cell-substrate junction assembly,GO:0007155 cell adhesion,GO:0007160 cell-matrix adhesion,GO:0007229 integrin-mediated signaling pathway,GO:0007411 axon guidance,GO:0007596 blood coagulation,GO:0010595 po…	GO:0001618 virus receptor activity,GO:0001968 fibronectin binding,GO:0002020 protease binding,GO:0003756 protein disulfide isomerase activity,GO:0005161 platelet-derived growth factor receptor binding,GO:0005515 protein binding,GO:0019899 enzyme binding,GO:0042802 identical protein binding,GO:0043184 vascular endothelial growth factor receptor 2 binding,GO:0050839 cell adhesion molecule binding,G…	GO:0005634 nucleus,GO:0005886 plasma membrane,GO:0005887 integral component of plasma membrane,GO:0005925 focal adhesion,GO:0008305 integrin complex,GO:0009986 cell surface,GO:0031092 platelet alpha granule membrane,GO:0031258 lamellipodium membrane,GO:0031527 filopodium membrane,GO:0031528 microvillus membrane,GO:0032587 ruffle membrane,GO:0034683 integrin alphav-beta3 complex,GO:0042470 melanos…	67.9656	112.782	2.53631	17.1157	2.53631	6.2146	2.45025	1.29293	*		OK	OK
opHsV0400000137	opHsV0400000137	ENSG00000135298	NM_001704.2	577	ADGRB3	adhesion G protein-coupled receptor B3	GO:0007166 cell surface receptor signaling pathway,GO:0007186 G-protein coupled receptor signaling pathway,GO:0007520 myoblast fusion,GO:0016525 negative regulation of angiogenesis,GO:0043547 positive regulation of GTPase activity,GO:0048814 regulation of dendrite morphogenesis,GO:0051965 positive regulation of synapse assembly	GO:0004930 G-protein coupled receptor activity,GO:0005096 GTPase activator activity,GO:0005515 protein binding	GO:0005886 plasma membrane,GO:0016021 integral component of membrane	73.2533	120.264	7.82402	24.5971	7.82402	8.93102	1.14149	0.190916			OK	OK
H300008297	H300008297	ENSG00000065457	NR_036460.1	23536	ADAT1	adenosine deaminase, tRNA-specific 1	GO:0006400 tRNA modification,GO:0008033 tRNA processing,GO:0010467 gene expression	GO:0003723 RNA binding,GO:0008251 tRNA-specific adenosine deaminase activity,GO:0046872 metal ion binding	-	130.297	276.639	64.8679	180.972	64.8679	65.7097	1.01298	0.0186014			OK	OK
H200020987	H200020987	ENSG00000172995	NM_198399.1	10777	ARPP21	cAMP regulated phosphoprotein 21kDa	GO:0008150 biological_process,GO:0034605 cellular response to heat	GO:0003674 molecular_function,GO:0003676 nucleic acid binding,GO:0005516 calmodulin binding	GO:0005575 cellular_component,GO:0005737 cytoplasm	66.8436	97.9967									OK	OK
H200004910	H200004910	ENSG00000170468	NM_024644.4	79697	C14orf169	chromosome 14 open reading frame 169	GO:0006351 transcription, DNA-templated,GO:0034720 histone H3-K4 demethylation,GO:0045668 negative regulation of osteoblast differentiation,GO:0045892 negative regulation of transcription, DNA-templated,GO:0055114 oxidation-reduction process,GO:0070544 histone H3-K36 demethylation	GO:0005506 iron ion binding,GO:0005515 protein binding,GO:0016706 oxidoreductase activity, acting on paired donors, with incorporation or reduction of molecular oxygen, 2-oxoglutarate as one donor, and incorporation of one atom each of oxygen into both donors,GO:0032453 histone demethylase activity (H3-K4 specific),GO:0051864 histone demethylase activity (H3-K36 specific)	GO:0005634 nucleus,GO:0005654 nucleoplasm,GO:0005730 nucleolus	137.031	276.193	71.6021	180.526	71.6021	65.5478	0.915444	-0.127456			OK	OK
H200014098	H200014098	ENSG00000140299	XM_011521955.1	663	BNIP2	BCL2/adenovirus E1B 19kDa interacting protein 2	GO:0006798 polyphosphate catabolic process,GO:0006915 apoptotic process,GO:0042692 muscle cell differentiation,GO:0043066 negative regulation of apoptotic process,GO:0043547 positive regulation of GTPase activity,GO:0051149 positive regulation of muscle cell differentiation	GO:0004309 exopolyphosphatase activity,GO:0005096 GTPase activator activity,GO:0005509 calcium ion binding,GO:0005515 protein binding,GO:0042802 identical protein binding	GO:0005635 nuclear envelope,GO:0005737 cytoplasm,GO:0005829 cytosol,GO:0043231 intracellular membrane-bounded organelle,GO:0048471 perinuclear region of cytoplasm	483.66	1103.72	418.231	1008.06	418.231	366.018	0.875158	-0.192385			OK	OK
H200012514	H200012514	ENSG00000139233	NM_032338.3	84298	LLPH	LLP homolog, long-term synaptic facilitation (Aplysia)	-	GO:0044822 poly(A) RNA binding	GO:0005730 nucleolus	332.02	711.588	266.591	615.921	266.591	223.636	0.838874	-0.253474			OK	OK
H200005456	H200005456	ENSG00000135482	NM_032786.2	84872	ZC3H10	zinc finger CCCH-type containing 10	-	GO:0005515 protein binding,GO:0044822 poly(A) RNA binding,GO:0046872 metal ion binding	-	108.619	231.263	43.19	135.596	43.19	49.2339	1.13994	0.188954			OK	OK
H200009196	H200009196	ENSG00000134910	XM_011542807.1	3703	STT3A	STT3A, catalytic subunit of the oligosaccharyltransferase complex	GO:0018279 protein N-linked glycosylation via asparagine,GO:0043686 co-translational protein modification,GO:0043687 post-translational protein modification,GO:0044267 cellular protein metabolic process	GO:0004579 dolichyl-diphosphooligosaccharide-protein glycotransferase activity,GO:0005515 protein binding	GO:0005789 endoplasmic reticulum membrane,GO:0008250 oligosaccharyltransferase complex,GO:0016020 membrane,GO:0016021 integral component of membrane	363.405	1000.71	297.975	905.044	297.975	328.615	1.10282	0.141204			OK	OK
H200010742	H200010742	ENSG00000130475	NM_001161358.1	23149	FCHO1	FCH domain only 1	GO:0048268 clathrin coat assembly,GO:0072583 clathrin-mediated endocytosis	GO:0005515 protein binding,GO:0035612 AP-2 adaptor complex binding	GO:0005886 plasma membrane,GO:0005905 coated pit,GO:0030136 clathrin-coated vesicle	262.962	716.393	197.533	620.727	197.533	225.381	1.14098	0.190275			OK	OK
H200006535	H200006535	ENSG00000129103	XR_246509.2	25870	SUMF2	sulfatase modifying factor 2	GO:0043687 post-translational protein modification,GO:0044267 cellular protein metabolic process	GO:0046872 metal ion binding	GO:0005788 endoplasmic reticulum lumen	118.386	319.442	52.9571	223.775	52.9571	81.2511	1.53428	0.617563			OK	OK
H200003462	H200003462	ENSG00000123575	NM_207318.3	139231	FAM199X	family with sequence similarity 199, X-linked	-	-	-	532.152	1504.93	466.722	1409.26	466.722	511.693	1.09635	0.132714			OK	OK
H200002844	H200002844	ENSG00000122882	NR_024203.1	11319	ECD	ecdysoneless cell cycle regulator	GO:0006110 regulation of glycolytic process,GO:0006355 regulation of transcription, DNA-templated,GO:0006366 transcription from RNA polymerase II promoter,GO:0008283 cell proliferation,GO:2000045 regulation of G1/S transition of mitotic cell cycle	GO:0003713 transcription coactivator activity,GO:0005515 protein binding	GO:0005634 nucleus,GO:0005654 nucleoplasm,GO:0005737 cytoplasm	520.409	1600.53	454.98	1504.87	454.98	546.405	1.20094	0.264168			OK	OK
H200018810	H200018810	ENSG00000132463	NM_001098477.1	2926	GRSF1	G-rich RNA sequence binding factor 1	GO:0006378 mRNA polyadenylation,GO:0008033 tRNA processing,GO:0009952 anterior/posterior pattern specification,GO:0016331 morphogenesis of embryonic epithelium	GO:0000166 nucleotide binding,GO:0003723 RNA binding,GO:0003729 mRNA binding,GO:0044822 poly(A) RNA binding	GO:0005737 cytoplasm,GO:0005739 mitochondrion,GO:0035770 ribonucleoprotein granule,GO:0042645 mitochondrial nucleoid	561.856	1268.75	496.427	1173.08	496.427	425.936	0.858005	-0.220942			OK	OK
H200002496	H200002496	ENSG00000144554	NM_001018115.2	2177	FANCD2	Fanconi anemia complementation group D2	GO:0006281 DNA repair,GO:0007129 synapsis,GO:0007276 gamete generation,GO:0010332 response to gamma radiation,GO:0036297 interstrand cross-link repair	GO:0005515 protein binding,GO:0070182 DNA polymerase binding	GO:0000793 condensed chromosome,GO:0005634 nucleus,GO:0005654 nucleoplasm,GO:0005730 nucleolus,GO:0005737 cytoplasm	106.639	215.578	41.2092	119.912	41.2092	43.5391	1.05654	0.0793433			OK	OK
H200012317	H200012317	ENSG00000152127	NM_002410.4	4249	MGAT5	mannosyl (alpha-1,6-)-glycoprotein beta-1,6-N-acetyl-glucosaminyltransferase	GO:0018279 protein N-linked glycosylation via asparagine,GO:0043687 post-translational protein modification,GO:0044267 cellular protein metabolic process	GO:0030144 alpha-1,6-mannosylglycoprotein 6-beta-N-acetylglucosaminyltransferase activity	GO:0000139 Golgi membrane,GO:0016021 integral component of membrane,GO:0070062 extracellular exosome	64.9577	101.98		6.31321		2.29228					OK	OK
H200010877	H200010877	ENSG00000146250	NM_001170423.1	167681	PRSS35	protease, serine 35	-	-	GO:0005576 extracellular region,GO:0005739 mitochondrion	70.425	120.305	4.99577	24.6384	4.99577	8.94601	1.79072	0.840538			OK	OK
H200004549	H200004549	ENSG00000145781	NM_016144.3	51397	COMMD10	COMM domain containing 10	GO:0006351 transcription, DNA-templated,GO:0006355 regulation of transcription, DNA-templated	GO:0005515 protein binding	GO:0005634 nucleus,GO:0005737 cytoplasm	334.767	880.934	269.338	785.267	269.338	285.125	1.05861	0.0821753			OK	OK
H200017052	H200017052	ENSG00000088881	NM_001110514.1	57593	EBF4	early B-cell factor 4	GO:0006366 transcription from RNA polymerase II promoter,GO:0007275 multicellular organismal development,GO:0045944 positive regulation of transcription from RNA polymerase II promoter	GO:0001077 transcriptional activator activity, RNA polymerase II core promoter proximal region sequence-specific binding,GO:0003677 DNA binding,GO:0046872 metal ion binding,GO:0046983 protein dimerization activity	GO:0005634 nucleus	78.82	132.793	13.3907	37.1263	13.3907	13.4803	1.00669	0.00961949			OK	OK
H300008606	H300008606	ENSG00000177674	XM_011541802.1	57085	AGTRAP	angiotensin II receptor associated protein	GO:0001666 response to hypoxia,GO:0008217 regulation of blood pressure,GO:0038166 angiotensin-activated signaling pathway	GO:0004945 angiotensin type II receptor activity,GO:0005515 protein binding	GO:0000139 Golgi membrane,GO:0005654 nucleoplasm,GO:0005737 cytoplasm,GO:0005789 endoplasmic reticulum membrane,GO:0005886 plasma membrane,GO:0005938 cell cortex,GO:0016021 integral component of membrane,GO:0030659 cytoplasmic vesicle membrane,GO:0043231 intracellular membrane-bounded organelle	151.405	319.432	85.9761	223.766	85.9761	81.2476	0.945003	-0.0816092			OK	OK
H200010603	H200010603	ENSG00000128510	NM_001163446.1	51200	CPA4	carboxypeptidase A4	GO:0006508 proteolysis,GO:0016573 histone acetylation	GO:0004181 metallocarboxypeptidase activity,GO:0008270 zinc ion binding	GO:0005575 cellular_component,GO:0005615 extracellular space	77.0631	124.549	11.6339	28.8822	11.6339	10.4869	0.901412	-0.149741			OK	OK
H300011963	H300011963	ENSG00000175520	XM_011520145.1	50613	UBQLN3	ubiquilin 3	-	-	-	75.6079	122.369	10.1786	26.7019	10.1786	9.69526	0.952514	-0.0701878			OK	OK
H200005985	H200005985	ENSG00000126698	NM_014280.2	22826	DNAJC8	DnaJ heat shock protein family (Hsp40) member C8	GO:0000398 mRNA splicing, via spliceosome,GO:0008380 RNA splicing,GO:0010467 gene expression	-	GO:0005654 nucleoplasm,GO:0005737 cytoplasm,GO:0045171 intercellular bridge	554.992	1600.43	489.562	1504.76	489.562	546.367	1.11603	0.158377			OK	OK
H200015384	H200015384	ENSG00000124701	NM_006789.3	10930	APOBEC2	apolipoprotein B mRNA editing enzyme catalytic polypeptide like 2	GO:0006397 mRNA processing,GO:0009972 cytidine deamination,GO:0016556 mRNA modification,GO:0080111 DNA demethylation	GO:0003723 RNA binding,GO:0004126 cytidine deaminase activity,GO:0008270 zinc ion binding	-	78.3471	136.639	12.9179	40.9723	12.9179	14.8767	1.15164	0.203689			OK	OK
H200015662	H200015662	ENSG00000116001	NM_022037.2	7072	TIA1	TIA1 cytotoxic granule-associated RNA binding protein	GO:0006915 apoptotic process,GO:0017148 negative regulation of translation,GO:0042036 negative regulation of cytokine biosynthetic process,GO:0048024 regulation of mRNA splicing, via spliceosome,GO:1903608 protein localization to cytoplasmic stress granule,GO:1904037 positive regulation of epithelial cell apoptotic process	GO:0000166 nucleotide binding,GO:0005515 protein binding,GO:0008143 poly(A) binding,GO:0017091 AU-rich element binding,GO:0044822 poly(A) RNA binding	GO:0005654 nucleoplasm,GO:0005737 cytoplasm,GO:0010494 cytoplasmic stress granule,GO:0097165 nuclear stress granule	516.996	1333.29	451.567	1237.62	451.567	449.371	0.995136	-0.00703439			OK	OK
H300007032	H300007032	ENSG00000116096	NM_003124.4	6697	SPR	sepiapterin reductase (7,8-dihydrobiopterin:NADP+ oxidoreductase)	GO:0006558 L-phenylalanine metabolic process,GO:0006729 tetrahydrobiopterin biosynthetic process,GO:0006809 nitric oxide biosynthetic process,GO:0019889 pteridine metabolic process,GO:0040014 regulation of multicellular organism growth,GO:0042415 norepinephrine metabolic process,GO:0042417 dopamine metabolic process,GO:0042428 serotonin metabolic process,GO:0044281 small molecule metabolic proces…	GO:0004033 aldo-keto reductase (NADP) activity,GO:0004757 sepiapterin reductase activity,GO:0050661 NADP binding	GO:0005654 nucleoplasm,GO:0005737 cytoplasm,GO:0005739 mitochondrion,GO:0005829 cytosol,GO:0070062 extracellular exosome	190.827	508.899	125.397	413.232	125.397	150.042	1.19653	0.258854			OK	OK
opHsV0400003881	opHsV0400003881	ENSG00000066032	NM_004389.3	1496	CTNNA2	catenin alpha 2	GO:0007409 axonogenesis,GO:0016337 single organismal cell-cell adhesion,GO:0021942 radial glia guided migration of Purkinje cell,GO:0042692 muscle cell differentiation,GO:0048813 dendrite morphogenesis,GO:0048854 brain morphogenesis,GO:0051149 positive regulation of muscle cell differentiation,GO:0051823 regulation of synapse structural plasticity,GO:0060134 prepulse inhibition	GO:0005200 structural constituent of cytoskeleton,GO:0005515 protein binding,GO:0045296 cadherin binding,GO:0051015 actin filament binding	GO:0005634 nucleus,GO:0005737 cytoplasm,GO:0005829 cytosol,GO:0005912 adherens junction,GO:0005913 cell-cell adherens junction,GO:0015629 actin cytoskeleton,GO:0016323 basolateral plasma membrane,GO:0030027 lamellipodium,GO:0030424 axon,GO:0097481 neuronal postsynaptic density	70.8627	118.999	5.43348	23.3325	5.43348	8.47184	1.55919	0.6408			OK	OK
H200008165	H200008165	ENSG00000103313	NM_001198536.1	4210	MEFV	Mediterranean fever	GO:0006954 inflammatory response,GO:0010508 positive regulation of autophagy,GO:0032691 negative regulation of interleukin-1 beta production,GO:0032695 negative regulation of interleukin-12 production,GO:0034341 response to interferon-gamma,GO:0035872 nucleotide-binding domain, leucine rich repeat containing receptor signaling pathway,GO:0045087 innate immune response,GO:0050728 negative regulati…	GO:0003779 actin binding,GO:0005515 protein binding,GO:0008270 zinc ion binding	GO:0001726 ruffle,GO:0005634 nucleus,GO:0005737 cytoplasm,GO:0005776 autophagosome,GO:0005829 cytosol,GO:0005874 microtubule,GO:0005875 microtubule associated complex,GO:0030027 lamellipodium,GO:0031410 cytoplasmic vesicle	68.0311	106.159	2.60188	10.4926	2.60188	3.80979	1.46424	0.550155			OK	OK
H300003273	H300003273	ENSG00000048405	XM_005250181.2	168850	ZNF800	zinc finger protein 800	GO:0006351 transcription, DNA-templated,GO:0006355 regulation of transcription, DNA-templated	GO:0003677 DNA binding,GO:0046872 metal ion binding	GO:0005634 nucleus	97.9039	183.12	32.4746	87.4537	32.4746	31.7538	0.977802	-0.0323857			OK	OK
H200011796	H200011796	ENSG00000206567	NR_103821.1	442075	EMC3-AS1	EMC3 antisense RNA 1	-	-	-	83.0338	142.401	17.6045	46.7339	17.6045	16.9687	0.963887	-0.0530641			OK	OK
H200010253	H200010253	ENSG00000184860	XM_011523472.1	93517	SDR42E1	short chain dehydrogenase/reductase family 42E, member 1	GO:0006694 steroid biosynthetic process,GO:0055114 oxidation-reduction process	GO:0003854 3-beta-hydroxy-delta5-steroid dehydrogenase activity	GO:0016021 integral component of membrane	66.1853	101.134		5.46716		1.98509					OK	OK
H200002879	H200002879	ENSG00000138756	NM_198892.1	55589	BMP2K	BMP2 inducible kinase	GO:0006468 protein phosphorylation,GO:0030500 regulation of bone mineralization,GO:0050790 regulation of catalytic activity	GO:0004674 protein serine/threonine kinase activity,GO:0005524 ATP binding,GO:0019208 phosphatase regulator activity	GO:0005654 nucleoplasm	106.922	187.387	41.4924	91.7203	41.4924	33.303	0.802628	-0.317197			OK	OK
H200001578	H200001578	-	XM_011521755.1	55177	RMDN3	regulator of microtubule dynamics 3	GO:0006874 cellular calcium ion homeostasis,GO:0006915 apoptotic process,GO:0030154 cell differentiation	GO:0005515 protein binding	GO:0000922 spindle pole,GO:0005634 nucleus,GO:0005739 mitochondrion,GO:0005741 mitochondrial outer membrane,GO:0005874 microtubule,GO:0016021 integral component of membrane	179.253	374.502	113.823	278.835	113.823	101.243	0.889473	-0.168977			OK	OK
H200007976	H200007976	ENSG00000133983	NM_016468.6	51241	COX16	COX16 cytochrome c oxidase assembly homolog	GO:0008150 biological_process	GO:0003674 molecular_function	GO:0005575 cellular_component,GO:0016021 integral component of membrane,GO:0031966 mitochondrial membrane	1840.05	4399.75	1774.62	4304.09	1774.62	1562.78	0.880628	-0.183395			OK	OK
H200017789	H200017789	ENSG00000133134	NM_001168401.1	84707	BEX2	brain expressed X-linked 2	GO:0006915 apoptotic process,GO:0007049 cell cycle,GO:0042981 regulation of apoptotic process,GO:0051726 regulation of cell cycle	GO:0005515 protein binding	GO:0005634 nucleus,GO:0005737 cytoplasm	1634.86	4049.21	1569.43	3953.54	1569.43	1435.5	0.914663	-0.128688			OK	OK
H200011767	H200011767	ENSG00000128346	NM_001207062.1	84645	C22orf23	chromosome 22 open reading frame 23	GO:0008150 biological_process	GO:0003674 molecular_function,GO:0005515 protein binding	GO:0005575 cellular_component	69.3545	114.467	3.92518	18.8002	3.92518	6.82623	1.73908	0.798328			OK	OK
H200016552	H200016552	ENSG00000256053	NR_126431.1	84334	APOPT1	apoptogenic 1, mitochondrial	GO:0034393 positive regulation of smooth muscle cell apoptotic process,GO:0043280 positive regulation of cysteine-type endopeptidase activity involved in apoptotic process,GO:0090200 positive regulation of release of cytochrome c from mitochondria,GO:0097193 intrinsic apoptotic signaling pathway	-	GO:0005739 mitochondrion	352.035	877.259	286.606	781.592	286.606	283.79	0.990175	-0.0142446			OK	OK
H200005482	H200005482	ENSG00000121964	NM_001284234.1	79712	GTDC1	glycosyltransferase like domain containing 1	GO:0008152 metabolic process	GO:0016757 transferase activity, transferring glycosyl groups	-	116.425	268.003	50.9956	172.336	50.9956	62.574	1.22705	0.295192			OK	OK
H200004411	H200004411	ENSG00000121210	NM_001131007.1	23240	KIAA0922	KIAA0922	GO:0016055 Wnt signaling pathway,GO:0033088 negative regulation of immature T cell proliferation in thymus,GO:0090090 negative regulation of canonical Wnt signaling pathway	-	GO:0005737 cytoplasm,GO:0005783 endoplasmic reticulum,GO:0005886 plasma membrane,GO:0016021 integral component of membrane	125.308	245.944	59.8789	150.278	59.8789	54.5647	0.911251	-0.13408			OK	OK
H200004757	H200004757	ENSG00000108255	NM_005208.4	1411	CRYBA1	crystallin beta A1	GO:0001818 negative regulation of cytokine production,GO:0002088 lens development in camera-type eye,GO:0007601 visual perception,GO:0014067 negative regulation of phosphatidylinositol 3-kinase signaling,GO:0032007 negative regulation of TOR signaling,GO:0051898 negative regulation of protein kinase B signaling,GO:0070373 negative regulation of ERK1 and ERK2 cascade,GO:2000210 positive regulation…	GO:0003674 molecular_function,GO:0005212 structural constituent of eye lens,GO:0005515 protein binding,GO:0042803 protein homodimerization activity	GO:0005634 nucleus,GO:0005737 cytoplasm	73.9588	118.729	8.5295	23.0628	8.5295	8.37392	0.981761	-0.0265562			OK	OK
H200009583	H200009583	ENSG00000176720	NM_032515.4	666	BOK	BCL2-related ovarian killer	GO:0006915 apoptotic process,GO:0006919 activation of cysteine-type endopeptidase activity involved in apoptotic process,GO:0007420 brain development,GO:0008283 cell proliferation,GO:0008584 male gonad development,GO:0008630 intrinsic apoptotic signaling pathway in response to DNA damage,GO:0048709 oligodendrocyte differentiation,GO:0051402 neuron apoptotic process,GO:0072332 intrinsic apoptotic …	GO:0005515 protein binding,GO:0042803 protein homodimerization activity,GO:0046982 protein heterodimerization activity,GO:0051400 BH domain binding	GO:0000139 Golgi membrane,GO:0005634 nucleus,GO:0005737 cytoplasm,GO:0005739 mitochondrion,GO:0005741 mitochondrial outer membrane,GO:0005789 endoplasmic reticulum membrane,GO:0016021 integral component of membrane,GO:0031966 mitochondrial membrane	140.489	258.63	75.0593	162.964	75.0593	59.1709	0.788322	-0.343143			OK	OK
H200015202	H200015202	ENSG00000150656	NM_032649.5	84735	CNDP1	carnosine dipeptidase 1 (metallopeptidase M20 family)	GO:0006508 proteolysis	GO:0004180 carboxypeptidase activity,GO:0008237 metallopeptidase activity,GO:0016805 dipeptidase activity,GO:0034701 tripeptidase activity,GO:0046872 metal ion binding	GO:0005576 extracellular region	68.1185	107.889	2.68919	12.2228	2.68919	4.43801	1.65032	0.722742			OK	OK
H200015315	H200015315	ENSG00000144821	NM_014981.1	22989	MYH15	myosin, heavy chain 15	GO:0002074 extraocular skeletal muscle development,GO:0008152 metabolic process	GO:0003774 motor activity,GO:0003779 actin binding,GO:0005516 calmodulin binding,GO:0005524 ATP binding	GO:0030016 myofibril,GO:0032982 myosin filament	68.2981	102.916	2.86881	7.24948	2.86881	2.63223	0.917534	-0.124166			OK	OK
H200006966	H200006966	ENSG00000143971	NM_019002.3	54465	ETAA1	Ewing tumor-associated antigen 1	-	-	GO:0005737 cytoplasm	187.414	548.074	121.985	452.407	121.985	164.266	1.3466	0.429325			OK	OK
H200005667	H200005667	ENSG00000169605	NM_019617.3	56287	GKN1	gastrokine 1	GO:0007586 digestion,GO:0051781 positive regulation of cell division	GO:0003674 molecular_function	GO:0005575 cellular_component,GO:0005576 extracellular region	70.473	112.76	5.04377	17.0934	5.04377	6.20649	1.23053	0.299274			OK	OK
H200002590	H200002590	ENSG00000112685	XR_926365.1	105374875	LOC105374875	uncharacterized LOC105374875	-	-	-	175.692	493.635	110.262	397.969	110.262	144.499	1.31051	0.390123			OK	OK
H200002080	H200002080	ENSG00000106266	XM_011515330.1	29886	SNX8	sorting nexin 8	GO:0006886 intracellular protein transport,GO:0006897 endocytosis,GO:0016050 vesicle organization,GO:0034498 early endosome to Golgi transport	GO:0005515 protein binding,GO:0035091 phosphatidylinositol binding,GO:0042802 identical protein binding	GO:0019898 extrinsic component of membrane,GO:0030904 retromer complex,GO:0031901 early endosome membrane,GO:0043231 intracellular membrane-bounded organelle	137.552	309.042	72.123	213.376	72.123	77.4751	1.07421	0.103273			OK	OK
opHsV0400009026	opHsV0400009026	ENSG00000253204	NM_152227.2	27131	SNX5	sorting nexin 5	GO:0006886 intracellular protein transport,GO:0006907 pinocytosis,GO:0016050 vesicle organization,GO:0042147 retrograde transport, endosome to Golgi	GO:0005515 protein binding,GO:0034452 dynactin binding,GO:0035091 phosphatidylinositol binding,GO:0046982 protein heterodimerization activity	GO:0001726 ruffle,GO:0001891 phagocytic cup,GO:0030659 cytoplasmic vesicle membrane,GO:0030904 retromer complex,GO:0030905 retromer, tubulation complex,GO:0031234 extrinsic component of cytoplasmic side of plasma membrane,GO:0031313 extrinsic component of endosome membrane,GO:0031901 early endosome membrane,GO:0070685 macropinocytic cup,GO:0097422 tubular endosome	2376.84	6493.32	2311.41	6397.66	2311.41	2322.94	1.00499	0.00718115			OK	OK
H200002821	H200002821	ENSG00000116670	NM_001127325.1	10459	MAD2L2	MAD2 mitotic arrest deficient-like 2 (yeast)	GO:0000122 negative regulation of transcription from RNA polymerase II promoter,GO:0001558 regulation of cell growth,GO:0006281 DNA repair,GO:0006302 double-strand break repair,GO:0006351 transcription, DNA-templated,GO:0007015 actin filament organization,GO:0007067 mitotic nuclear division,GO:0007094 mitotic spindle assembly checkpoint,GO:0010719 negative regulation of epithelial to mesenchymal …	GO:0001102 RNA polymerase II activating transcription factor binding,GO:0005515 protein binding,GO:0008432 JUN kinase binding	GO:0005634 nucleus,GO:0005654 nucleoplasm,GO:0005680 anaphase-promoting complex,GO:0005737 cytoplasm,GO:0005819 spindle,GO:0016035 zeta DNA polymerase complex	2210.43	5692.48	2145	5596.81	2145	2032.16	0.947394	-0.0779636			OK	OK
H200004747	H200004747	ENSG00000110237	XM_011545407.1	9828	ARHGEF17	Rho guanine nucleotide exchange factor 17	GO:0007264 small GTPase mediated signal transduction,GO:0030036 actin cytoskeleton organization,GO:0035023 regulation of Rho protein signal transduction,GO:0043065 positive regulation of apoptotic process,GO:0043547 positive regulation of GTPase activity,GO:0048011 neurotrophin TRK receptor signaling pathway,GO:0051056 regulation of small GTPase mediated signal transduction,GO:0097190 apoptotic s…	GO:0005085 guanyl-nucleotide exchange factor activity,GO:0005089 Rho guanyl-nucleotide exchange factor activity	GO:0005829 cytosol	84.4368	142.701	19.0076	47.0339	19.0076	17.0776	0.898466	-0.154464			OK	OK
H200006770	H200006770	ENSG00000109047	XM_011523973.1	5957	RCVRN	recoverin	GO:0007165 signal transduction,GO:0007601 visual perception,GO:0007603 phototransduction, visible light,GO:0016056 rhodopsin mediated signaling pathway,GO:0022400 regulation of rhodopsin mediated signaling pathway,GO:0031284 positive regulation of guanylate cyclase activity,GO:0051924 regulation of calcium ion transport	GO:0005509 calcium ion binding,GO:0008048 calcium sensitive guanylate cyclase activator activity	-	76.9186	123.249	11.4894	27.5824	11.4894	10.015	0.871672	-0.198143			OK	OK
H300015670	H300015670	ENSG00000243130	NM_002785.2	5680	PSG11	pregnancy specific beta-1-glycoprotein 11	GO:0007565 female pregnancy	-	GO:0005576 extracellular region	74.9278	126.551	9.49856	30.8842	9.49856	11.2138	1.18058	0.239497			OK	OK
opHsV0400000725	opHsV0400000725	ENSG00000168079	NM_173833.5	286133	SCARA5	scavenger receptor class A member 5	GO:0006879 cellular iron ion homeostasis,GO:0006897 endocytosis,GO:0006898 receptor-mediated endocytosis,GO:0010468 regulation of gene expression,GO:0030193 regulation of blood coagulation,GO:0034605 cellular response to heat,GO:0034755 iron ion transmembrane transport,GO:0070207 protein homotrimerization	GO:0005044 scavenger receptor activity,GO:0070287 ferritin receptor activity	GO:0005887 integral component of plasma membrane,GO:0009986 cell surface	76.7904	128.358	11.3611	32.691	11.3611	11.8699	1.04478	0.0632019			OK	OK
H300006829	H300006829	ENSG00000168350	XM_006720043.2	123099	DEGS2	delta(4)-desaturase, sphingolipid 2	GO:0006665 sphingolipid metabolic process,GO:0006667 sphinganine metabolic process,GO:0030148 sphingolipid biosynthetic process,GO:0044281 small molecule metabolic process,GO:0046513 ceramide biosynthetic process,GO:0055114 oxidation-reduction process	GO:0000170 sphingosine hydroxylase activity,GO:0042284 sphingolipid delta-4 desaturase activity	GO:0005789 endoplasmic reticulum membrane,GO:0016021 integral component of membrane	80.789	135.023	15.3598	39.3567	15.3598	14.2901	0.93036	-0.104139			OK	OK
H300014004	H300014004	ENSG00000023171	XM_011542935.1	57476	GRAMD1B	GRAM domain containing 1B	-	-	GO:0016020 membrane,GO:0016021 integral component of membrane	72.8176	113.25	7.38833	17.5835	7.38833	6.38445	0.864126	-0.210686			OK	OK
H300014932	H300014932	ENSG00000161929	NM_001319190.1	388325	SCIMP	SLP adaptor and CSK interacting membrane protein	GO:0007127 meiosis I,GO:0070374 positive regulation of ERK1 and ERK2 cascade	GO:0005515 protein binding	GO:0001772 immunological synapse,GO:0016020 membrane,GO:0016021 integral component of membrane,GO:0031256 leading edge membrane,GO:0031259 uropod membrane,GO:0097197 tetraspanin-enriched microdomain	65.7915	97.0534									OK	OK
H300010007	H300010007	ENSG00000267076	NM_001308326.1	131076	CCDC58	coiled-coil domain containing 58	-	-	GO:0005739 mitochondrion	521.694	1318.81	456.265	1223.15	456.265	444.115	0.973371	-0.0389383			OK	OK
H200008274	H200008274	ENSG00000137492	NM_004705.3	5612	THAP12	THAP domain containing 12	GO:0006950 response to stress,GO:0007165 signal transduction,GO:0008285 negative regulation of cell proliferation	GO:0003677 DNA binding,GO:0005515 protein binding,GO:0046872 metal ion binding,GO:0046983 protein dimerization activity	GO:0005634 nucleus	304.136	655.999	238.706	560.333	238.706	203.453	0.852314	-0.230543			OK	OK
H200010239	H200010239	ENSG00000136943	NM_001201575.1	1515	CTSV	cathepsin V	GO:0007283 spermatogenesis,GO:0009267 cellular response to starvation,GO:0009749 response to glucose,GO:0010259 multicellular organismal aging,GO:0010839 negative regulation of keratinocyte proliferation,GO:0016540 protein autoprocessing,GO:0019886 antigen processing and presentation of exogenous peptide antigen via MHC class II,GO:0021675 nerve development,GO:0022617 extracellular matrix disasse…	GO:0004177 aminopeptidase activity,GO:0004197 cysteine-type endopeptidase activity,GO:0005515 protein binding,GO:0008234 cysteine-type peptidase activity,GO:0016807 cysteine-type carboxypeptidase activity,GO:0030984 kininogen binding,GO:0032403 protein complex binding,GO:0042277 peptide binding,GO:0042393 histone binding	GO:0005576 extracellular region,GO:0005615 extracellular space,GO:0005730 nucleolus,GO:0005764 lysosome,GO:0005902 microvillus,GO:0009897 external side of plasma membrane,GO:0030141 secretory granule,GO:0043005 neuron projection,GO:0043202 lysosomal lumen,GO:0043204 perikaryon,GO:0045177 apical part of cell,GO:0070062 extracellular exosome	1680.76	5134.1	1615.33	5038.44	1615.33	1829.42	1.13254	0.179557			OK	OK
H200012139	H200012139	ENSG00000132581	XM_011525106.1	6388	SDF2	stromal cell derived factor 2	GO:0000032 cell wall mannoprotein biosynthetic process,GO:0006486 protein glycosylation,GO:0007275 multicellular organismal development,GO:0035269 protein O-linked mannosylation,GO:0044845 chain elongation of O-linked mannose residue,GO:1900101 regulation of endoplasmic reticulum unfolded protein response	GO:0004169 dolichyl-phosphate-mannose-protein mannosyltransferase activity	GO:0005615 extracellular space,GO:0031502 dolichyl-phosphate-mannose-protein mannosyltransferase complex	635.661	1466.58	570.232	1370.91	570.232	497.768	0.872922	-0.196075			OK	OK
H200008224	H200008224	ENSG00000132000	NM_001146255.1	79883	PODNL1	podocan-like 1	GO:0006469 negative regulation of protein kinase activity,GO:0019221 cytokine-mediated signaling pathway,GO:0046426 negative regulation of JAK-STAT cascade,GO:1904030 negative regulation of cyclin-dependent protein kinase activity	GO:0004860 protein kinase inhibitor activity	GO:0005578 proteinaceous extracellular matrix,GO:0005737 cytoplasm	90.6694	164.037	25.2401	68.3708	25.2401	24.8249	0.983551	-0.0239282			OK	OK
H200011249	H200011249	ENSG00000126461	NM_021228.2	58506	SCAF1	SR-related CTD-associated factor 1	GO:0006366 transcription from RNA polymerase II promoter,GO:0006397 mRNA processing,GO:0008380 RNA splicing	GO:0003723 RNA binding,GO:0019904 protein domain specific binding	GO:0005634 nucleus	92.1919	152.028	26.7626	56.3613	26.7626	20.4644	0.764663	-0.387104			OK	OK
H200008874	H200008874	ENSG00000125841	NM_024958.2	80023	NRSN2	neurensin 2	GO:0008150 biological_process	GO:0003674 molecular_function	GO:0005886 plasma membrane,GO:0016021 integral component of membrane,GO:0030133 transport vesicle,GO:0043025 neuronal cell body	78.8166	124.923	13.3874	29.2559	13.3874	10.6226	0.79348	-0.333734			OK	OK
H200004441	H200004441	ENSG00000120458	XM_006718906.2	79684	MSANTD2	Myb/SANT DNA binding domain containing 2	-	-	-	158.831	393.802	93.4019	298.135	93.4019	108.251	1.15898	0.212851			OK	OK
H200019124	H200019124	ENSG00000120068	XM_005257286.1	3218	HOXB8	homeobox B8	GO:0006351 transcription, DNA-templated,GO:0006355 regulation of transcription, DNA-templated,GO:0007625 grooming behavior,GO:0008344 adult locomotory behavior,GO:0009952 anterior/posterior pattern specification,GO:0019233 sensory perception of pain,GO:0021516 dorsal spinal cord development,GO:0045638 negative regulation of myeloid cell differentiation,GO:0048704 embryonic skeletal system morphog…	GO:0003700 transcription factor activity, sequence-specific DNA binding,GO:0043565 sequence-specific DNA binding	GO:0005634 nucleus	70.9726	107.769	5.54336	12.1023	5.54336	4.39427	0.792709	-0.335137			OK	OK
opHsV0400005906	opHsV0400005906	ENSG00000198099	NM_001306171.1	127	ADH4	alcohol dehydrogenase 4 (class II), pi polypeptide	GO:0001523 retinoid metabolic process,GO:0006066 alcohol metabolic process,GO:0006069 ethanol oxidation,GO:0006081 cellular aldehyde metabolic process,GO:0006805 xenobiotic metabolic process,GO:0042572 retinol metabolic process,GO:0044281 small molecule metabolic process,GO:0046164 alcohol catabolic process,GO:1901661 quinone metabolic process	GO:0003960 NADPH:quinone reductase activity,GO:0004022 alcohol dehydrogenase (NAD) activity,GO:0004024 alcohol dehydrogenase activity, zinc-dependent,GO:0004032 alditol:NADP+ 1-oxidoreductase activity,GO:0004745 retinol dehydrogenase activity,GO:0005503 all-trans retinal binding,GO:0008270 zinc ion binding,GO:0016620 oxidoreductase activity, acting on the aldehyde or oxo group of donors, NAD or N…	GO:0005829 cytosol	78.8947	128.124	13.4655	32.4569	13.4655	11.7849	0.87519	-0.192332			OK	OK
H200020534	H200020534	ENSG00000121236	NM_001003818.2	117854	TRIM6	tripartite motif containing 6	GO:0000209 protein polyubiquitination,GO:0002230 positive regulation of defense response to virus by host,GO:0002741 positive regulation of cytokine secretion involved in immune response,GO:0010628 positive regulation of gene expression,GO:0010629 negative regulation of gene expression,GO:0010800 positive regulation of peptidyl-threonine phosphorylation,GO:0010994 free ubiquitin chain polymerizat…	GO:0003674 molecular_function,GO:0005515 protein binding,GO:0008134 transcription factor binding,GO:0008270 zinc ion binding,GO:0016874 ligase activity,GO:0019901 protein kinase binding,GO:0030674 protein binding, bridging,GO:0061630 ubiquitin protein ligase activity,GO:1990782 protein tyrosine kinase binding	GO:0005634 nucleus,GO:0005737 cytoplasm,GO:0005829 cytosol	488.027	1274.6	422.597	1178.94	422.597	428.064	1.01293	0.0185416			OK	OK
H200020899	H200020899	ENSG00000148482	NM_001282734.1	221074	SLC39A12	solute carrier family 39 (zinc transporter), member 12	GO:0007165 signal transduction,GO:0010975 regulation of neuron projection development,GO:0031113 regulation of microtubule polymerization,GO:0071578 zinc II ion transmembrane import	GO:0005385 zinc ion transmembrane transporter activity	GO:0005886 plasma membrane,GO:0016021 integral component of membrane,GO:0048471 perinuclear region of cytoplasm,GO:1903561 extracellular vesicle	69.0303	103.892	3.60105	8.22485	3.60105	2.98638	0.829309	-0.270018			OK	OK
H200017110	H200017110	ENSG00000143156	XM_005245106.3	29922	NME7	NME/NM23 family member 7	GO:0003351 epithelial cilium movement,GO:0006165 nucleoside diphosphate phosphorylation,GO:0006183 GTP biosynthetic process,GO:0006228 UTP biosynthetic process,GO:0006241 CTP biosynthetic process,GO:0007368 determination of left/right symmetry,GO:0007420 brain development,GO:0042073 intraciliary transport,GO:0060830 ciliary receptor clustering involved in smoothened signaling pathway,GO:0060972 l…	GO:0004550 nucleoside diphosphate kinase activity,GO:0005515 protein binding,GO:0005524 ATP binding,GO:0046872 metal ion binding	GO:0005813 centrosome,GO:0036064 ciliary basal body	357.268	898.075	291.838	802.408	291.838	291.348	0.998321	-0.00242432			OK	OK
H200005356	H200005356	ENSG00000142528	NM_001308424.1	25888	ZNF473	zinc finger protein 473	GO:0006355 regulation of transcription, DNA-templated,GO:0006366 transcription from RNA polymerase II promoter,GO:0006369 termination of RNA polymerase II transcription,GO:0006398 mRNA 3'-end processing by stem-loop binding and cleavage,GO:0008334 histone mRNA metabolic process,GO:0010467 gene expression,GO:0031124 mRNA 3'-end processing	GO:0003677 DNA binding,GO:0005515 protein binding,GO:0046872 metal ion binding	GO:0005654 nucleoplasm,GO:0015030 Cajal body	158.213	332.834	92.7841	237.167	92.7841	86.1137	0.928108	-0.107635			OK	OK
H200020261	H200020261	ENSG00000130024	NM_133325.2	55274	PHF10	PHD finger protein 10	GO:0006351 transcription, DNA-templated,GO:0006355 regulation of transcription, DNA-templated,GO:0007399 nervous system development	GO:0005515 protein binding,GO:0008270 zinc ion binding	GO:0005634 nucleus,GO:0071564 npBAF complex	330.242	894.16	264.813	798.494	264.813	289.927	1.09484	0.130716			OK	OK
H300003386	H300003386	ENSG00000122188	NM_001282878.1	54900	LAX1	lymphocyte transmembrane adaptor 1	GO:0000188 inactivation of MAPK activity,GO:0002250 adaptive immune response,GO:0006955 immune response,GO:0035556 intracellular signal transduction,GO:0042113 B cell activation,GO:0048305 immunoglobulin secretion,GO:0050851 antigen receptor-mediated signaling pathway,GO:0050868 negative regulation of T cell activation	GO:0005515 protein binding,GO:0019901 protein kinase binding,GO:0042169 SH2 domain binding	GO:0005737 cytoplasm,GO:0005794 Golgi apparatus,GO:0005886 plasma membrane,GO:0016020 membrane,GO:0016021 integral component of membrane,GO:0045121 membrane raft	70.1615	106.077	4.73218	10.4102	4.73218	3.77986	0.798756	-0.324173			OK	OK
H200003121	H200003121	ENSG00000125122	XM_011522998.1	26231	LRRC29	leucine rich repeat containing 29	-	GO:0005515 protein binding	-	82.9752	156.872	17.546	61.2052	17.546	22.2231	1.26657	0.340925			OK	OK
H200008144	H200008144	ENSG00000105701	NM_012181.4	23770	FKBP8	FK506 binding protein 8	GO:0000413 protein peptidyl-prolyl isomerization,GO:0001708 cell fate specification,GO:0006915 apoptotic process,GO:0007224 smoothened signaling pathway,GO:0016032 viral process,GO:0021904 dorsal/ventral neural tube patterning,GO:0030513 positive regulation of BMP signaling pathway,GO:0035264 multicellular organism growth,GO:0035556 intracellular signal transduction,GO:0043010 camera-type eye dev…	GO:0003755 peptidyl-prolyl cis-trans isomerase activity,GO:0005515 protein binding,GO:0005528 FK506 binding,GO:0042802 identical protein binding,GO:0046872 metal ion binding	GO:0005789 endoplasmic reticulum membrane,GO:0016020 membrane,GO:0030176 integral component of endoplasmic reticulum membrane,GO:0031966 mitochondrial membrane	85.3002	152.812	19.8709	57.1456	19.8709	20.7491	1.04419	0.0623912			OK	OK
H200015858	H200015858	ENSG00000069943	XR_931950.1	9488	PIGB	phosphatidylinositol glycan anchor biosynthesis class B	GO:0006501 C-terminal protein lipidation,GO:0006506 GPI anchor biosynthetic process,GO:0016254 preassembly of GPI anchor in ER membrane,GO:0043687 post-translational protein modification,GO:0044267 cellular protein metabolic process,GO:0097502 mannosylation	GO:0000030 mannosyltransferase activity	GO:0005789 endoplasmic reticulum membrane,GO:0016021 integral component of membrane	102.131	223.664	36.7018	127.997	36.7018	46.4748	1.26628	0.340598			OK	OK
H200005347	H200005347	ENSG00000162894	NM_001193338.1	9214	FCMR	Fc fragment of IgM receptor	GO:0002376 immune system process,GO:0006968 cellular defense response,GO:0043066 negative regulation of apoptotic process	-	GO:0005576 extracellular region,GO:0016021 integral component of membrane	73.6952	120.995	8.26591	25.3286	8.26591	9.19661	1.1126	0.153929			OK	OK
H300020537	H300020537	ENSG00000013375	XR_942480.1	5238	PGM3	phosphoglucomutase 3	GO:0006041 glucosamine metabolic process,GO:0006048 UDP-N-acetylglucosamine biosynthetic process,GO:0006487 protein N-linked glycosylation,GO:0006488 dolichol-linked oligosaccharide biosynthetic process,GO:0006493 protein O-linked glycosylation,GO:0007283 spermatogenesis,GO:0018279 protein N-linked glycosylation via asparagine,GO:0019255 glucose 1-phosphate metabolic process,GO:0030097 hemopoiesi…	GO:0000287 magnesium ion binding,GO:0004610 phosphoacetylglucosamine mutase activity,GO:0004614 phosphoglucomutase activity	GO:0005575 cellular_component,GO:0005829 cytosol	408.457	1284.44	343.028	1188.78	343.028	431.636	1.25831	0.33149			OK	OK
H200010946	H200010946	ENSG00000185652	XM_011520963.1	4908	NTF3	neurotrophin 3	GO:0000187 activation of MAPK activity,GO:0002092 positive regulation of receptor internalization,GO:0007165 signal transduction,GO:0007169 transmembrane receptor protein tyrosine kinase signaling pathway,GO:0007267 cell-cell signaling,GO:0007274 neuromuscular synaptic transmission,GO:0007399 nervous system development,GO:0007403 glial cell fate determination,GO:0007411 axon guidance,GO:0007420 b…	GO:0005102 receptor binding,GO:0005166 neurotrophin p75 receptor binding,GO:0005515 protein binding,GO:0008083 growth factor activity,GO:0042056 chemoattractant activity,GO:0048406 nerve growth factor binding	GO:0005576 extracellular region,GO:0016023 cytoplasmic, membrane-bounded vesicle	78.736	129.605	13.3068	33.9381	13.3068	12.3227	0.926046	-0.110844			OK	OK
H200004143	H200004143	ENSG00000015532	XM_011525114.1	64132	XYLT2	xylosyltransferase II	GO:0006024 glycosaminoglycan biosynthetic process,GO:0015012 heparan sulfate proteoglycan biosynthetic process,GO:0030206 chondroitin sulfate biosynthetic process,GO:0030210 heparin biosynthetic process,GO:0050650 chondroitin sulfate proteoglycan biosynthetic process	GO:0008375 acetylglucosaminyltransferase activity,GO:0030158 protein xylosyltransferase activity	GO:0000139 Golgi membrane,GO:0005575 cellular_component,GO:0005789 endoplasmic reticulum membrane,GO:0016021 integral component of membrane	88.4869	163.411	23.0576	67.7445	23.0576	24.5975	1.06679	0.0932708			OK	OK
[truncated: 26,729 more rows]
