# Supplementary material for: Response to Stimulations Inducing Circadian Rhythm in Human Induced Pluripotent Stem Cells
Source: Cells. 2020 Mar 4;9(3):620. doi: 10.3390/cells9030620 (PMC7140533; doi:10.3390/cells9030620)
Supplement: Supplementary file 1 [file cells-09-00620-s001.zip › Supplementary files/Supplementary Table S2.xlsx]

## Sheet: Up
Id	Items	Items_Details	Support	List size	Reference Support	Reference size	Hyp	Hyp_c	Genes
4	GO:0044419	interspecies interaction between organisms (BP)	3	13	328	34208	0.00023263	0.012562	IVNS1ABP,EIF4A2,TFRC
13	GO:0001666	response to hypoxia (BP)	2	13	175	34208	0.00195586	0.0211232	DDIT4,TFRC
20	GO:0006413	translational initiation (BP)	1	13	41	34208	0.0154723	0.0334201	EIF4A2
21	GO:0016567	protein ubiquitination (BP)	2	13	153	34208	0.00150083	0.0270149	FANCL,FBXO22
22	GO:0007229	integrin-mediated signaling pathway (BP)	1	13	70	34208	0.0262823	0.0473082	ITGB1BP1
23	GO:0007160	cell-matrix adhesion (BP)	1	13	75	34208	0.028135	0.0490094	ITGB1BP1
28	GO:0006796	phosphate-containing compound metabolic process (BP)	1	13	21	34208	0.00795265	0.0286295	ACYP1
29	GO:0006383	transcription from RNA polymerase III promoter (BP)	1	13	35	34208	0.0132219	0.0310428	IVNS1ABP
30	GO:0032526	response to retinoic acid (BP)	1	13	47	34208	0.0177179	0.0354358	TFRC
31	GO:0006446	regulation of translational initiation (BP)	1	13	26	34208	0.00983751	0.0265613	EIF4A2
32	GO:0010033	response to organic substance (BP)	1	13	45	34208	0.0169699	0.0352451	TFRC
33	GO:0010035	response to inorganic substance (BP)	1	13	22	34208	0.00832989	0.0264596	TFRC
34	GO:0006953	acute-phase response (BP)	1	13	37	34208	0.0139726	0.0314383	TFRC
35	GO:0009267	cellular response to starvation (BP)	1	13	22	34208	0.00832989	0.0264596	FBXO22
37	GO:0006913	nucleocytoplasmic transport (BP)	1	13	26	34208	0.00983751	0.0265613	FBXO22
38	GO:2000060	positive regulation of protein ubiquitination involved in ubiquitin-dependent protein catabolic process (BP)	1	13	7	34208	0.0026574	0.0204999	FBXO22
39	GO:0032436	positive regulation of proteasomal ubiquitin-dependent protein catabolic process (BP)	1	13	32	34208	0.012095	0.0296877	FBXO22
40	GO:0006879	cellular iron ion homeostasis (BP)	1	13	63	34208	0.0236831	0.0440996	TFRC
41	GO:0033572	transferrin transport (BP)	1	13	30	34208	0.011343	0.0291678	TFRC
42	GO:0000288	nuclear-transcribed mRNA catabolic process, deadenylation-dependent decay (BP)	1	13	48	34208	0.0180917	0.0348911	EIF4A2
43	GO:0032007	negative regulation of TOR signaling cascade (BP)	1	13	12	34208	0.00455155	0.0245784	DDIT4
44	GO:0072593	reactive oxygen species metabolic process (BP)	1	13	21	34208	0.00795265	0.0286295	DDIT4
45	GO:0045780	positive regulation of bone resorption (BP)	1	13	10	34208	0.00379429	0.0227657	TFRC
46	GO:0030316	osteoclast differentiation (BP)	1	13	16	34208	0.00606448	0.0272901	TFRC
47	GO:0046688	response to copper ion (BP)	1	13	17	34208	0.00644238	0.0267606	TFRC
48	GO:0010039	response to iron ion (BP)	1	13	14	34208	0.00530828	0.0260588	TFRC
49	GO:0010042	response to manganese ion (BP)	1	13	9	34208	0.00341546	0.0230543	TFRC
50	GO:0010830	regulation of myotube differentiation (BP)	1	13	6	34208	0.00227817	0.0205035	FBXO22
51	GO:0000289	nuclear-transcribed mRNA poly(A) tail shortening (BP)	1	13	23	34208	0.00870699	0.026121	EIF4A2
52	GO:0045820	negative regulation of glycolysis (BP)	1	13	5	34208	0.00189881	0.0256339	DDIT4
53	GO:0043241	protein complex disassembly (BP)	1	13	2	34208	0.000759923	0.0205179	DDIT4

## Sheet: Down
Id	Items	Items_Details	Support	List size	Reference Support	Reference size	Hyp	Hyp_c	Genes
1	GO:0006915	apoptotic process (BP)	3	38	594	34208	0.0280337	0.0471363	TNFRSF12A,RPS27A,SQSTM1
3	GO:0007165	signal transduction (BP)	5	38	1176	34208	0.00932145	0.0244286	NPM1,TNFAIP6,HMOX1,ADM,PLAU
4	GO:0045766	positive regulation of angiogenesis (BP)	2	38	65	34208	0.00239134	0.0131697	HMOX1,SERPINE1
5	GO:0007155	cell adhesion (BP)	5	38	556	34208	0.000359048	0.00620174	COL7A1,TNFAIP6,EMILIN2,TNFRSF12A,CTGF
6	GO:0006935	chemotaxis (BP)	2	38	126	34208	0.00867662	0.0242435	CYR61,PLAU
15	GO:0030513	positive regulation of BMP signaling pathway (BP)	1	38	27	34208	0.0295749	0.0484417	CYR61
17	GO:0045944	positive regulation of transcription from RNA polymerase II promoter (BP)	4	38	578	34208	0.00377732	0.0172937	INHBA,CYR61,NODAL,SQSTM1
19	GO:0051384	response to glucocorticoid stimulus (BP)	2	38	84	34208	0.00395496	0.017681	ADM,SERPINE1
20	GO:0043280	positive regulation of cysteine-type endopeptidase activity involved in apoptotic process (BP)	2	38	27	34208	0.000414415	0.00684685	CYR61,CTGF
25	GO:0030324	lung development (BP)	2	38	75	34208	0.00316816	0.0169563	NODAL,CTGF
26	GO:0008284	positive regulation of cell proliferation (BP)	3	38	361	34208	0.007481	0.022037	ADM,NODAL,CTGF
38	GO:0010467	gene expression (BP)	7	38	408	34208	2.99262e-07	1.26355e-05	RPS16,RPS29,RPS18,RPS2,RPS27A,SRSF6,RPL6
39	GO:0006414	translational elongation (BP)	6	38	93	34208	8.82152e-10	6.70436e-08	RPS16,RPS29,RPS18,RPS2,RPS27A,RPL6
41	GO:0008285	negative regulation of cell proliferation (BP)	3	38	341	34208	0.00639862	0.0211433	NPM1,INHBA,ADM
43	GO:0003281	ventricular septum development (BP)	1	38	13	34208	0.0143477	0.030978	CYR61
44	GO:0043627	response to estrogen stimulus (BP)	2	38	63	34208	0.00224847	0.0127525	HMOX1,SERPINE1
46	GO:0007596	blood coagulation (BP)	3	38	457	34208	0.0141364	0.0310509	ACTG1,PLAU,SERPINE1
56	GO:0001666	response to hypoxia (BP)	4	38	175	34208	4.2642e-05	0.00115743	HMOX1,NPPB,ADM,PLAU
57	GO:0031018	endocrine pancreas development (BP)	6	38	121	34208	4.34902e-09	2.75438e-07	RPS16,RPS29,RPS18,RPS2,RPS27A,RPL6
58	GO:0014070	response to organic cyclic compound (BP)	2	38	112	34208	0.00691584	0.0208573	NPPB,CTGF
60	GO:0051592	response to calcium ion (BP)	2	38	57	34208	0.00184519	0.0149185	NPPB,ACTG1
62	GO:0044267	cellular protein metabolic process (BP)	8	38	284	34208	8.05955e-10	7.65657e-08	RPS16,RPS29,ALG13,CCT6A,RPS18,RPS2,RPS27A,RPL6
66	GO:0007166	cell surface receptor signaling pathway (BP)	2	38	171	34208	0.0155215	0.0324075	INHBA,NPPB
67	GO:0007267	cell-cell signaling (BP)	3	38	242	34208	0.0024571	0.0133385	TNFAIP6,INHBA,ADM
73	GO:0030154	cell differentiation (BP)	3	38	520	34208	0.0198728	0.0375704	INHBA,TNFRSF12A,SQSTM1
74	GO:0048011	nerve growth factor receptor signaling pathway (BP)	2	38	215	34208	0.0238287	0.0429143	RPS27A,SQSTM1
75	GO:0051092	positive regulation of NF-kappaB transcription factor activity (BP)	2	38	92	34208	0.00472269	0.0183125	NPM1,RPS27A
77	GO:0006950	response to stress (BP)	2	38	155	34208	0.0128874	0.0288071	NPM1,SQSTM1
79	GO:0006917	induction of apoptosis (BP)	2	38	185	34208	0.0179995	0.0354394	INHBA,TNFRSF12A
80	GO:0006412	translation (BP)	6	38	241	34208	2.62628e-07	1.24748e-05	RPS16,RPS29,RPS18,RPS2,RPS27A,RPL6
82	GO:0000082	G1/S transition of mitotic cell cycle (BP)	2	38	145	34208	0.0113517	0.0269603	INHBA,RPS27A
92	GO:0007507	heart development (BP)	2	38	156	34208	0.0130457	0.0288219	NPPB,ADM
105	GO:0030308	negative regulation of cell growth (BP)	2	38	113	34208	0.00703555	0.0210512	INHBA,NPPB
107	GO:0006916	anti-apoptosis (BP)	5	38	200	34208	2.78794e-06	8.82847e-05	NPM1,HMOX1,RPS27A,SOCS2,SQSTM1
108	GO:0006886	intracellular protein transport (BP)	2	38	196	34208	0.0200563	0.0377297	SYTL2,NPM1
111	GO:0045214	sarcomere organization (BP)	1	38	19	34208	0.0209019	0.038935	ACTG1
112	GO:0001708	cell fate specification (BP)	1	38	15	34208	0.0165372	0.0334262	PRDM14
114	GO:0010811	positive regulation of cell-substrate adhesion (BP)	1	38	28	34208	0.0306538	0.0493578	CYR61
115	GO:0043123	positive regulation of I-kappaB kinase/NF-kappaB cascade (BP)	2	38	140	34208	0.0106165	0.0263679	HMOX1,RPS27A
116	GO:0035556	intracellular signal transduction (BP)	3	38	303	34208	0.0046155	0.0180813	SOCS2,SQSTM1,CTGF
117	GO:0016070	RNA metabolic process (BP)	6	38	257	34208	3.8279e-07	1.4546e-05	RPS16,RPS29,RPS18,RPS2,RPS27A,RPL6
124	GO:0016032	viral reproduction (BP)	6	38	329	34208	1.61068e-06	5.56416e-05	RPS16,RPS29,RPS18,RPS2,RPS27A,RPL6
130	GO:0016071	mRNA metabolic process (BP)	6	38	223	34208	1.66393e-07	9.03277e-06	RPS16,RPS29,RPS18,RPS2,RPS27A,RPL6
136	GO:0009880	embryonic pattern specification (BP)	1	38	24	34208	0.0263313	0.0454814	NODAL
137	GO:0001934	positive regulation of protein phosphorylation (BP)	2	38	84	34208	0.00395496	0.017681	CYR61,CTGF
139	GO:0045909	positive regulation of vasodilation (BP)	2	38	17	34208	0.0001617	0.00323401	HMOX1,ADM
140	GO:0043434	response to peptide hormone stimulus (BP)	3	38	65	34208	5.2671e-05	0.00125094	NPPB,SOCS2,CTGF
143	GO:0007568	aging (BP)	2	38	114	34208	0.0071562	0.021245	ADM,SOCS2
144	GO:0007368	determination of left/right symmetry (BP)	2	38	38	34208	0.000823639	0.0125193	LEFTY1,NODAL
145	GO:0040007	growth (BP)	2	38	34	34208	0.000659115	0.010436	INHBA,NODAL
146	GO:0001525	angiogenesis (BP)	4	38	160	34208	3.00555e-05	0.000878546	HMOX1,TNFRSF12A,PLAU,SERPINE1
149	GO:0008104	protein localization (BP)	2	38	57	34208	0.00184519	0.0149185	NPM1,SQSTM1
150	GO:0042594	response to starvation (BP)	1	38	28	34208	0.0306538	0.0493578	ADM
151	GO:0008219	cell death (BP)	2	38	156	34208	0.0130457	0.0288219	HMOX1,TNFRSF12A
152	GO:0048260	positive regulation of receptor-mediated endocytosis (BP)	1	38	14	34208	0.015443	0.0324218	SERPINE1
155	GO:0032355	response to estradiol stimulus (BP)	2	38	89	34208	0.00442733	0.0195626	SOCS2,CTGF
156	GO:0008217	regulation of blood pressure (BP)	2	38	56	34208	0.00178169	0.0150454	HMOX1,NPPB
162	GO:0042274	ribosomal small subunit biogenesis (BP)	1	38	11	34208	0.0121535	0.0273274	RPS16
164	GO:0045597	positive regulation of cell differentiation (BP)	1	38	24	34208	0.0263313	0.0454814	CTGF
165	GO:0055072	iron ion homeostasis (BP)	1	38	18	34208	0.0198125	0.0376438	HMOX1
168	GO:0014912	negative regulation of smooth muscle cell migration (BP)	1	38	8	34208	0.00885324	0.0235261	SERPINE1
169	GO:0001558	regulation of cell growth (BP)	3	38	65	34208	5.2671e-05	0.00125094	CYR61,SOCS2,CTGF
170	GO:0048662	negative regulation of smooth muscle cell proliferation (BP)	2	38	23	34208	0.000299548	0.00542039	HMOX1,NPPB
171	GO:0006415	translational termination (BP)	6	38	87	34208	5.87241e-10	1.11576e-07	RPS16,RPS29,RPS18,RPS2,RPS27A,RPL6
172	GO:0019058	viral infectious cycle (BP)	6	38	91	34208	7.72659e-10	9.78701e-08	RPS16,RPS29,RPS18,RPS2,RPS27A,RPL6
173	GO:0019083	viral transcription (BP)	6	38	82	34208	4.08839e-10	1.55359e-07	RPS16,RPS29,RPS18,RPS2,RPS27A,RPL6
175	GO:0044255	cellular lipid metabolic process (BP)	2	38	128	34208	0.00894291	0.0235994	GLIPR1,CTGF
177	GO:0048546	digestive tract morphogenesis (BP)	1	38	15	34208	0.0165372	0.0334262	NODAL
178	GO:0043392	negative regulation of DNA binding (BP)	1	38	25	34208	0.0274137	0.0462987	HMOX1
181	GO:0002026	regulation of the force of heart contraction (BP)	1	38	16	34208	0.0176301	0.034893	ADM
182	GO:0031623	receptor internalization (BP)	1	38	27	34208	0.0295749	0.0484417	ADM
184	GO:0050829	defense response to Gram-negative bacterium (BP)	1	38	15	34208	0.0165372	0.0334262	SERPINE1
186	GO:0001707	mesoderm formation (BP)	1	38	27	34208	0.0295749	0.0484417	NODAL
188	GO:0031102	neuron projection regeneration (BP)	1	38	5	34208	0.00554225	0.0186377	ADM
189	GO:0006928	cellular component movement (BP)	2	38	95	34208	0.00502693	0.0192953	TNFRSF12A,ACTG1
192	GO:0042246	tissue regeneration (BP)	1	38	24	34208	0.0263313	0.0454814	SERPINE1
194	GO:0007589	body fluid secretion (BP)	1	38	11	34208	0.0121535	0.0273274	NPPB
198	GO:0014910	regulation of smooth muscle cell migration (BP)	1	38	3	34208	0.00332895	0.0156173	PLAU
201	GO:0009611	response to wounding (BP)	2	38	65	34208	0.00239134	0.0131697	ADM,CTGF
203	GO:0006904	vesicle docking involved in exocytosis (BP)	1	38	20	34208	0.0219902	0.0401743	SYTL2
204	GO:0019933	cAMP-mediated signaling (BP)	1	38	18	34208	0.0198125	0.0376438	ADM
206	GO:0043619	regulation of transcription from RNA polymerase II promoter in response to oxidative stress (BP)	1	38	5	34208	0.00554225	0.0186377	HMOX1
207	GO:0001892	embryonic placenta development (BP)	1	38	23	34208	0.0252478	0.044624	NODAL
209	GO:0045906	negative regulation of vasoconstriction (BP)	1	38	6	34208	0.00664711	0.0202072	ADM
210	GO:0051496	positive regulation of stress fiber assembly (BP)	1	38	23	34208	0.0252478	0.044624	CTGF
211	GO:0009416	response to light stimulus (BP)	1	38	18	34208	0.0198125	0.0376438	MAT2A
212	GO:0008624	induction of apoptosis by extracellular signals (BP)	2	38	106	34208	0.00621749	0.020725	RPS27A,SQSTM1
214	GO:0016236	macroautophagy (BP)	1	38	6	34208	0.00664711	0.0202072	SQSTM1
216	GO:0006182	cGMP biosynthetic process (BP)	1	38	15	34208	0.0165372	0.0334262	NPPB
217	GO:0016197	endosome transport (BP)	2	38	47	34208	0.00125855	0.0108693	RPS27A,SQSTM1
220	GO:0006730	one-carbon metabolic process (BP)	1	38	25	34208	0.0274137	0.0462987	MAT2A
221	GO:0042326	negative regulation of phosphorylation (BP)	1	38	25	34208	0.0274137	0.0462987	INHBA
224	GO:0006701	progesterone biosynthetic process (BP)	1	38	4	34208	0.0044362	0.01756	ADM
225	GO:0034101	erythrocyte homeostasis (BP)	1	38	8	34208	0.00885324	0.0235261	HMOX1
226	GO:0006913	nucleocytoplasmic transport (BP)	1	38	26	34208	0.0284949	0.0477007	NPM1
227	GO:0032259	methylation (BP)	1	38	14	34208	0.015443	0.0324218	MAT2A
231	GO:0043305	negative regulation of mast cell degranulation (BP)	1	38	2	34208	0.0022205	0.0127847	HMOX1
232	GO:0061045	negative regulation of wound healing (BP)	1	38	2	34208	0.0022205	0.0127847	SERPINE1
233	GO:0048701	embryonic cranial skeleton morphogenesis (BP)	1	38	20	34208	0.0219902	0.0401743	NODAL
234	GO:0048589	developmental growth (BP)	1	38	27	34208	0.0295749	0.0484417	ADM
235	GO:0048382	mesendoderm development (BP)	1	38	2	34208	0.0022205	0.0127847	NODAL
236	GO:0019827	stem cell maintenance (BP)	1	38	18	34208	0.0198125	0.0376438	NODAL
237	GO:0008544	epidermis development (BP)	2	38	81	34208	0.00368357	0.0170702	COL7A1,CTGF
238	GO:0055093	response to hyperoxia (BP)	2	38	20	34208	0.00022543	0.00428318	PLAU,SERPINE1
239	GO:0035094	response to nicotine (BP)	1	38	25	34208	0.0274137	0.0462987	HMOX1
240	GO:0000302	response to reactive oxygen species (BP)	1	38	9	34208	0.00995451	0.0248863	SERPINE1
241	GO:0008209	androgen metabolic process (BP)	1	38	13	34208	0.0143477	0.030978	ADM
242	GO:0045648	positive regulation of erythrocyte differentiation (BP)	1	38	16	34208	0.0176301	0.034893	INHBA
243	GO:0045768	positive regulation of anti-apoptosis (BP)	2	38	41	34208	0.000958701	0.0140118	HMOX1,ADM
244	GO:0061029	eyelid development in camera-type eye (BP)	1	38	9	34208	0.00995451	0.0248863	INHBA
245	GO:0009966	regulation of signal transduction (BP)	1	38	24	34208	0.0263313	0.0454814	SOCS2
246	GO:0043122	regulation of I-kappaB kinase/NF-kappaB cascade (BP)	1	38	9	34208	0.00995451	0.0248863	SQSTM1
247	GO:0045080	positive regulation of chemokine biosynthetic process (BP)	1	38	10	34208	0.0110546	0.0264198	HMOX1
248	GO:0032757	positive regulation of interleukin-8 production (BP)	1	38	17	34208	0.0187219	0.0362976	SERPINE1
250	GO:0009566	fertilization (BP)	1	38	22	34208	0.0241631	0.0431079	PRDM14
252	GO:0048873	homeostasis of number of cells within a tissue (BP)	1	38	20	34208	0.0219902	0.0401743	PRDM14
253	GO:0010460	positive regulation of heart rate (BP)	1	38	9	34208	0.00995451	0.0248863	ADM
254	GO:0035810	positive regulation of urine volume (BP)	1	38	10	34208	0.0110546	0.0264198	NPPB
255	GO:0035815	positive regulation of renal sodium excretion (BP)	1	38	11	34208	0.0121535	0.0273274	NPPB
256	GO:0030195	negative regulation of blood coagulation (BP)	1	38	10	34208	0.0110546	0.0264198	SERPINE1
258	GO:0060452	positive regulation of cardiac muscle contraction (BP)	1	38	4	34208	0.0044362	0.01756	CTGF
261	GO:0055074	calcium ion homeostasis (BP)	1	38	14	34208	0.015443	0.0324218	ADM
262	GO:0042312	regulation of vasodilation (BP)	1	38	7	34208	0.00775077	0.021817	NPPB
263	GO:0061041	regulation of wound healing (BP)	1	38	2	34208	0.0022205	0.0127847	PLAU
264	GO:0008630	DNA damage response, signal transduction resulting in induction of apoptosis (BP)	1	38	20	34208	0.0219902	0.0401743	HMOX1
265	GO:0072593	reactive oxygen species metabolic process (BP)	1	38	21	34208	0.0230772	0.0417588	CYR61
267	GO:0010518	positive regulation of phospholipase activity (BP)	1	38	6	34208	0.00664711	0.0202072	CYR61
268	GO:0007259	JAK-STAT cascade (BP)	1	38	28	34208	0.0306538	0.0493578	SOCS2
269	GO:0045773	positive regulation of axon extension (BP)	1	38	19	34208	0.0209019	0.038935	TNFRSF12A
270	GO:0034080	CenH3-containing nucleosome assembly at centromere (BP)	1	38	22	34208	0.0241631	0.0431079	NPM1
271	GO:0060401	cytosolic calcium ion transport (BP)	1	38	2	34208	0.0022205	0.0127847	CTGF
272	GO:0032967	positive regulation of collagen biosynthetic process (BP)	1	38	15	34208	0.0165372	0.0334262	CTGF
273	GO:0050867	positive regulation of cell activation (BP)	1	38	3	34208	0.00332895	0.0156173	CTGF
274	GO:0034059	response to anoxia (BP)	1	38	3	34208	0.00332895	0.0156173	CTGF
275	GO:0070318	positive regulation of G0 to G1 transition (BP)	1	38	3	34208	0.00332895	0.0156173	CTGF
276	GO:0051385	response to mineralocorticoid stimulus (BP)	1	38	5	34208	0.00554225	0.0186377	CTGF
277	GO:0010260	organ senescence (BP)	1	38	1	34208	0.00111085	0.00981683	CTGF
278	GO:0070542	response to fatty acid (BP)	1	38	13	34208	0.0143477	0.030978	CTGF
279	GO:0070278	extracellular matrix constituent secretion (BP)	1	38	1	34208	0.00111085	0.00981683	CTGF
280	GO:0010942	positive regulation of cell death (BP)	1	38	17	34208	0.0187219	0.0362976	CTGF
282	GO:0006376	mRNA splice site selection (BP)	1	38	9	34208	0.00995451	0.0248863	SRSF6
283	GO:0050820	positive regulation of coagulation (BP)	1	38	4	34208	0.0044362	0.01756	SERPINE1
284	GO:0030194	positive regulation of blood coagulation (BP)	1	38	11	34208	0.0121535	0.0273274	SERPINE1
285	GO:0070887	cellular response to chemical stimulus (BP)	1	38	4	34208	0.0044362	0.01756	SERPINE1
286	GO:2000098	negative regulation of smooth muscle cell-matrix adhesion (BP)	1	38	1	34208	0.00111085	0.00981683	SERPINE1
287	GO:0090026	positive regulation of monocyte chemotaxis (BP)	1	38	7	34208	0.00775077	0.021817	SERPINE1
288	GO:0001300	chronological cell aging (BP)	1	38	2	34208	0.0022205	0.0127847	SERPINE1
289	GO:0042730	fibrinolysis (BP)	2	38	13	34208	9.30005e-05	0.00196334	PLAU,SERPINE1
290	GO:0035491	positive regulation of leukotriene production involved in inflammatory response (BP)	1	38	1	34208	0.00111085	0.00981683	SERPINE1
291	GO:0061044	negative regulation of vascular wound healing (BP)	1	38	1	34208	0.00111085	0.00981683	SERPINE1
292	GO:0010469	regulation of receptor activity (BP)	2	38	11	34208	6.56693e-05	0.0014679	PLAU,SERPINE1
293	GO:0071258	cellular response to gravity (BP)	1	38	1	34208	0.00111085	0.00981683	SERPINE1
294	GO:0051918	negative regulation of fibrinolysis (BP)	1	38	10	34208	0.0110546	0.0264198	SERPINE1
295	GO:0033629	negative regulation of cell adhesion mediated by integrin (BP)	1	38	4	34208	0.0044362	0.01756	SERPINE1
296	GO:0010757	negative regulation of plasminogen activation (BP)	1	38	4	34208	0.0044362	0.01756	SERPINE1
297	GO:0045765	regulation of angiogenesis (BP)	1	38	21	34208	0.0230772	0.0417588	HMOX1
298	GO:0007569	cell aging (BP)	1	38	27	34208	0.0295749	0.0484417	NPM1
299	GO:0060712	spongiotrophoblast layer development (BP)	1	38	5	34208	0.00554225	0.0186377	ADM
300	GO:0060716	labyrinthine layer blood vessel development (BP)	1	38	14	34208	0.015443	0.0324218	CYR61
302	GO:0070423	nucleotide-binding oligomerization domain containing signaling pathway (BP)	1	38	25	34208	0.0274137	0.0462987	RPS27A
303	GO:0006171	cAMP biosynthetic process (BP)	1	38	17	34208	0.0187219	0.0362976	ADM
304	GO:0050880	regulation of blood vessel size (BP)	1	38	14	34208	0.015443	0.0324218	NPPB
305	GO:0014806	smooth muscle hyperplasia (BP)	1	38	2	34208	0.0022205	0.0127847	HMOX1
306	GO:0006778	porphyrin-containing compound metabolic process (BP)	1	38	16	34208	0.0176301	0.034893	HMOX1
307	GO:0045650	negative regulation of macrophage differentiation (BP)	1	38	6	34208	0.00664711	0.0202072	INHBA
308	GO:0070372	regulation of ERK1 and ERK2 cascade (BP)	1	38	11	34208	0.0121535	0.0273274	CYR61
309	GO:0048859	formation of anatomical boundary (BP)	1	38	4	34208	0.0044362	0.01756	NODAL
310	GO:0001944	vasculature development (BP)	1	38	24	34208	0.0263313	0.0454814	NODAL
311	GO:0042167	heme catabolic process (BP)	1	38	6	34208	0.00664711	0.0202072	HMOX1
312	GO:0034383	low-density lipoprotein particle clearance (BP)	1	38	8	34208	0.00885324	0.0235261	HMOX1
313	GO:0002244	hemopoietic progenitor cell differentiation (BP)	1	38	10	34208	0.0110546	0.0264198	INHBA
314	GO:0006931	substrate-dependent cell migration, cell attachment to substrate (BP)	1	38	2	34208	0.0022205	0.0127847	TNFRSF12A
315	GO:0042074	cell migration involved in gastrulation (BP)	1	38	9	34208	0.00995451	0.0248863	NODAL
316	GO:0060136	embryonic process involved in female pregnancy (BP)	1	38	7	34208	0.00775077	0.021817	NODAL
317	GO:0060396	growth hormone receptor signaling pathway (BP)	1	38	8	34208	0.00885324	0.0235261	SOCS2
318	GO:0007281	germ cell development (BP)	1	38	28	34208	0.0306538	0.0493578	PRDM14
319	GO:0002686	negative regulation of leukocyte migration (BP)	1	38	5	34208	0.00554225	0.0186377	HMOX1
320	GO:0002031	G-protein coupled receptor internalization (BP)	1	38	11	34208	0.0121535	0.0273274	ADM
322	GO:0048025	negative regulation of nuclear mRNA splicing, via spliceosome (BP)	1	38	10	34208	0.0110546	0.0264198	SRSF6
323	GO:0061036	positive regulation of cartilage development (BP)	1	38	11	34208	0.0121535	0.0273274	CYR61
324	GO:0060395	SMAD protein signal transduction (BP)	1	38	16	34208	0.0176301	0.034893	NODAL
325	GO:0071397	cellular response to cholesterol (BP)	1	38	8	34208	0.00885324	0.0235261	INHBA
326	GO:0046881	positive regulation of follicle-stimulating hormone secretion (BP)	1	38	5	34208	0.00554225	0.0186377	INHBA
327	GO:0060279	positive regulation of ovulation (BP)	1	38	2	34208	0.0022205	0.0127847	INHBA
328	GO:0046882	negative regulation of follicle-stimulating hormone secretion (BP)	1	38	4	34208	0.0044362	0.01756	INHBA
329	GO:0033628	regulation of cell adhesion mediated by integrin (BP)	1	38	8	34208	0.00885324	0.0235261	PLAU
330	GO:0043114	regulation of vascular permeability (BP)	1	38	7	34208	0.00775077	0.021817	NPPB
331	GO:0006556	S-adenosylmethionine biosynthetic process (BP)	1	38	3	34208	0.00332895	0.0156173	MAT2A
332	GO:0007168	receptor guanylyl cyclase signaling pathway (BP)	1	38	11	34208	0.0121535	0.0273274	NPPB
333	GO:0046879	hormone secretion (BP)	1	38	3	34208	0.00332895	0.0156173	ADM
334	GO:0043403	skeletal muscle tissue regeneration (BP)	1	38	9	34208	0.00995451	0.0248863	PLAU
335	GO:0046599	regulation of centriole replication (BP)	1	38	5	34208	0.00554225	0.0186377	NPM1
336	GO:0045578	negative regulation of B cell differentiation (BP)	1	38	5	34208	0.00554225	0.0186377	INHBA
337	GO:0060413	atrial septum morphogenesis (BP)	1	38	6	34208	0.00664711	0.0202072	CYR61
338	GO:0035050	embryonic heart tube development (BP)	1	38	15	34208	0.0165372	0.0334262	NODAL
339	GO:0003278	apoptosis involved in heart morphogenesis (BP)	1	38	2	34208	0.0022205	0.0127847	CYR61
340	GO:0046425	regulation of JAK-STAT cascade (BP)	1	38	5	34208	0.00554225	0.0186377	SOCS2
341	GO:0060591	chondroblast differentiation (BP)	1	38	5	34208	0.00554225	0.0186377	CYR61
342	GO:0060670	branching involved in embryonic placenta morphogenesis (BP)	1	38	8	34208	0.00885324	0.0235261	ADM
343	GO:2000097	regulation of smooth muscle cell-matrix adhesion (BP)	1	38	1	34208	0.00111085	0.00981683	PLAU
344	GO:0001842	neural fold formation (BP)	1	38	3	34208	0.00332895	0.0156173	NODAL
345	GO:0055123	digestive system development (BP)	1	38	4	34208	0.0044362	0.01756	NODAL
346	GO:0007098	centrosome cycle (BP)	1	38	6	34208	0.00664711	0.0202072	NPM1
347	GO:0042255	ribosome assembly (BP)	1	38	6	34208	0.00664711	0.0202072	NPM1
348	GO:0070257	positive regulation of mucus secretion (BP)	1	38	2	34208	0.0022205	0.0127847	SYTL2
349	GO:0001831	trophectodermal cellular morphogenesis (BP)	1	38	3	34208	0.00332895	0.0156173	NODAL
350	GO:0001935	endothelial cell proliferation (BP)	1	38	11	34208	0.0121535	0.0273274	HMOX1
351	GO:0060460	left lung morphogenesis (BP)	1	38	1	34208	0.00111085	0.00981683	NODAL
352	GO:0048327	axial mesodermal cell fate specification (BP)	1	38	1	34208	0.00111085	0.00981683	NODAL
353	GO:0060802	epiblast cell-extraembryonic ectoderm cell signaling involved in anterior/posterior axis specification (BP)	1	38	1	34208	0.00111085	0.00981683	NODAL
354	GO:0033505	floor plate morphogenesis (BP)	1	38	1	34208	0.00111085	0.00981683	NODAL
355	GO:0090010	transforming growth factor beta receptor signaling pathway involved in primitive streak formation (BP)	1	38	1	34208	0.00111085	0.00981683	NODAL
356	GO:0010085	polarity specification of proximal/distal axis (BP)	1	38	2	34208	0.0022205	0.0127847	NODAL
357	GO:0002085	inhibition of neuroepithelial cell differentiation (BP)	1	38	1	34208	0.00111085	0.00981683	NODAL
358	GO:0048729	tissue morphogenesis (BP)	1	38	3	34208	0.00332895	0.0156173	NODAL
359	GO:0071372	cellular response to follicle-stimulating hormone stimulus (BP)	1	38	7	34208	0.00775077	0.021817	INHBA
360	GO:0045077	negative regulation of interferon-gamma biosynthetic process (BP)	1	38	5	34208	0.00554225	0.0186377	INHBA
361	GO:0003181	atrioventricular valve morphogenesis (BP)	1	38	6	34208	0.00664711	0.0202072	CYR61
362	GO:0042541	hemoglobin biosynthetic process (BP)	1	38	5	34208	0.00554225	0.0186377	INHBA
363	GO:0010826	negative regulation of centrosome duplication (BP)	1	38	3	34208	0.00332895	0.0156173	NPM1
364	GO:0060710	chorio-allantoic fusion (BP)	1	38	5	34208	0.00554225	0.0186377	CYR61
365	GO:2000304	positive regulation of ceramide biosynthetic process (BP)	1	38	2	34208	0.0022205	0.0127847	CYR61
366	GO:0044319	wound healing, spreading of cells (BP)	1	38	1	34208	0.00111085	0.00981683	CYR61
367	GO:0033690	positive regulation of osteoblast proliferation (BP)	1	38	7	34208	0.00775077	0.021817	CYR61
368	GO:0002041	intussusceptive angiogenesis (BP)	1	38	1	34208	0.00111085	0.00981683	CYR61
369	GO:0031670	cellular response to nutrient (BP)	1	38	4	34208	0.0044362	0.01756	HMOX1
370	GO:0032925	regulation of activin receptor signaling pathway (BP)	1	38	5	34208	0.00554225	0.0186377	INHBA
371	GO:0046880	regulation of follicle-stimulating hormone secretion (BP)	1	38	1	34208	0.00111085	0.00981683	INHBA
372	GO:0048333	mesodermal cell differentiation (BP)	1	38	2	34208	0.0022205	0.0127847	INHBA
373	GO:0042701	progesterone secretion (BP)	1	38	2	34208	0.0022205	0.0127847	INHBA
374	GO:0006788	heme oxidation (BP)	1	38	2	34208	0.0022205	0.0127847	HMOX1
375	GO:0032764	negative regulation of mast cell cytokine production (BP)	1	38	2	34208	0.0022205	0.0127847	HMOX1
376	GO:0002246	wound healing involved in inflammatory response (BP)	1	38	2	34208	0.0022205	0.0127847	HMOX1
377	GO:0030259	lipid glycosylation (BP)	1	38	6	34208	0.00664711	0.0202072	ALG13
378	GO:0060699	regulation of endoribonuclease activity (BP)	1	38	1	34208	0.00111085	0.00981683	NPM1
379	GO:0032071	regulation of endodeoxyribonuclease activity (BP)	1	38	2	34208	0.0022205	0.0127847	NPM1
